# Supplementary material for: Genome-wide identification, structural and gene expression analysis of BTB gene family in soybean
Source: BMC Plant Biol. 2024 Jul 11;24:663. doi: 10.1186/s12870-024-05365-1 (PMC11238345; doi:10.1186/s12870-024-05365-1)
Supplement: Supplementary file 1 — Supplementary Material 1 [file 12870_2024_5365_MOESM1_ESM.xlsx]

## Sheet: Table S1
Table S1. List of primers used for the qRT-PCR analysis.
		Primers sequence
Gene name	Gene ID	Forward	Reversed
GmBTB007	Glyma.02G149600.1	CTACGACTCTAGCTTTGGCAG	CAAAACAGACGGGCAACTTTC
GmBTB025	Glyma.05G043900.3	GAGATGGACAAGTACGGGATG	AACCCTTGATGCACCTCTG
GmBTB031	Glyma.05G209000.1	ACCACGAAACAGACACTAACC	GAGAAGGAGCGAGAACAGATC
GmBTB040	Glyma.08G015700.1	CCAACATAGTTTCCATTGACGTG	AGTTCTGGGTCTCTGTCTACG
GmBTB047	Glyma.09G020800.1	AGCCCTTACGAAAACAGTGG	GCGTCCTTTTGATTCTCTGC
GmBTB051	Glyma.10G024300.1	CAGCACCATTGTTTCCAACTG	TCTAGCCACATACTCCAAAAGC
GmBTB059	Glyma.11G019400.1	CCACTGGTAGACACAGCAAAG	AACATCCTCTGAAGGCATCTG
GmBTB092	Glyma.17G126400.1	AGAATGTGGCAGCTCTTTCG	CACCTTCCTCGCTAGTAGTTTC
