# Supplementary material for: Genome-wide identification, structural and gene expression analysis of BTB gene family in soybean
Source: BMC Plant Biol. 2024 Jul 11;24:663. doi: 10.1186/s12870-024-05365-1 (PMC11238345; doi:10.1186/s12870-024-05365-1)
Supplement: Supplementary file 2 — Supplementary Material 2 [file 12870_2024_5365_MOESM2_ESM.xlsx]

## Sheet: Table S2
Table S2: List of GmBTB genes , physicochemical properties and subcellular localization of predicted soybean BTB proteins.
Gene Name	Gene ID	Chromosome	7	MW	PI	Instability index	Subcellular localization
GmBTB001	Glyma.01G192300.1	Chr1	618	68.9813	7.1	43.28	Cell membrane - Chloroplast
GmBTB002	Glyma.01G193300.1	Chr1	379	43.6973	9.16	38.99	Nucleus
GmBTB003	Glyma.01G193900.1	Chr1	456	50.9366	8.24	57.09	Cell membrane - Nucleus
GmBTB004	Glyma.01G239200.2	Chr1	714	79.3064	6.05	40.3	Nucleus
GmBTB005	Glyma.02G061400.1	Chr2	680	75.5077	5.59	47.72	Cell membrane
GmBTB006	Glyma.02G144600.3	Chr2	886	100.235	5.65	43.86	Cell membrane - Nucleus
GmBTB007	Glyma.02G149600.1	Chr2	412	45.9325	7.97	29.86	Nucleus
GmBTB008	Glyma.02G153500.1	Chr2	630	70.3286	9.04	46.94	Cell membrane
GmBTB009	Glyma.02G188700.1	Chr2	476	51.9701	5.89	44.43	Nucleus
GmBTB010	Glyma.02G203400.1	Chr2	446	50.0715	5.16	36.06	Cell membrane - Chloroplast
GmBTB011	Glyma.02G237100.1	Chr2	580	64.4588	6.85	44.88	Cell membrane
GmBTB012	Glyma.02G272800.1	Chr2	396	43.4986	6.02	41.9	Nucleus
GmBTB013	Glyma.02G283300.1	Chr2	590	66.5503	5.83	49.42	Nucleus
GmBTB014	Glyma.02G306600.3	Chr2	670	75.6991	8.68	59.33	Cell membrane - Nucleus
GmBTB015	Glyma.03G080600.2	Chr3	612	68.8655	6.4	49.04	Cell membrane - Nucleus
GmBTB016	Glyma.03G128600.1	Chr3	487	53.3436	6.14	47.28	Nucleus
GmBTB017	Glyma.03G150800.1	Chr3	410	45.5659	6.5	28.36	Nucleus
GmBTB018	Glyma.03G154000.1	Chr3	705	78.6579	6.54	41.18	Nucleus
GmBTB019	Glyma.03G210700.1	Chr3	629	70.3097	9.04	43.58	Cell membrane
GmBTB020	Glyma.03G254800.1	Chr3	553	62.6682	5.25	48.78	Cell membrane
GmBTB021	Glyma.04G060800.1	Chr4	631	70.8513	6.98	37.53	Cell membrane - Nucleus
GmBTB022	Glyma.04G190900.1	Chr4	327	37.2987	9.2	52.39	Nucleus
GmBTB023	Glyma.04G244900.1	Chr4	258	29.0998	4.67	54.27	Cell membrane
GmBTB024	Glyma.04G247400.1	Chr4	368	42.2317	6.46	33.72	Cell membrane
GmBTB025	Glyma.05G043900.3	Chr5	191	22.0425	6.45	57.25	Cell membrane
GmBTB026	Glyma.05G089400.3	Chr5	305	34.5777	5.66	41.73	Chloroplast
GmBTB027	Glyma.05G104000.1	Chr5	590	66.3564	6.28	42.63	Cell membrane
GmBTB028	Glyma.05G104900.2	Chr5	628	69.7407	6.25	39.03	Cell membrane
GmBTB029	Glyma.05G105000.3	Chr5	624	69.2419	6.88	43.23	Cell membrane
GmBTB030	Glyma.05G178500.1	Chr5	630	71.7209	5.91	48.3	Cell membrane - Nucleus
GmBTB031	Glyma.05G209000.1	Chr5	458	49.478	5.79	42.66	Cell membrane - Chloroplast
GmBTB032	Glyma.05G210100.2	Chr5	564	64	6.56	56.6	Nucleus
GmBTB033	Glyma.06G061400.1	Chr6	611	68.5376	8.53	38.63	Cell membrane - Nucleus
GmBTB034	Glyma.06G115300.1	Chr6	327	37.471	5.84	46.27	Cell membrane
GmBTB035	Glyma.06G118200.1	Chr6	260	29.4874	4.89	59.51	Cell membrane - Nucleus
GmBTB036	Glyma.06G302100.1	Chr6	543	60.9347	8.25	40.54	Cell membrane - Nucleus
GmBTB037	Glyma.07G061000.1	Chr7	550	62.1652	5.2	47.04	Cell membrane - Nucleus
GmBTB038	Glyma.07G180900.1	Chr7	747	83.8175	7.56	45.73	Cell membrane
GmBTB039	Glyma.07G247100.1	Chr7	870	95.0296	5.88	39.83	Cell membrane
GmBTB040	Glyma.08G015700.1	Chr8	461	49.7062	6.14	44.85	Cell membrane - Chloroplast
GmBTB041	Glyma.08G016800.3	Chr8	538	61.1708	6.49	55.47	Nucleus
GmBTB042	Glyma.08G069800.3	Chr8	672	75.9105	8.31	47.22	Cell membrane
GmBTB043	Glyma.08G119100.1	Chr8	410	44.7242	5.78	37.47	Chloroplast
GmBTB044	Glyma.08G135600.1	Chr8	626	71.2503	5.72	50.09	Cell membrane - Nucleus
GmBTB045	Glyma.08G171633.1	Chr8	101	11.8478	5.35	42.95	Cell membrane - Chloroplast
GmBTB046	Glyma.08G337900.1	Chr8	328	37.5549	6.16	41.53	Cell membrane
GmBTB047	Glyma.09G020800.1	Chr9	590	65.9772	6.17	44.64	Nucleus
GmBTB048	Glyma.09G085200.1	Chr9	643	71.0255	5.94	42.47	Cell membrane - Nucleus
GmBTB049	Glyma.09G272500.1	Chr9	608	67.8091	5.79	45	Cell membrane - Nucleus
GmBTB050	Glyma.10G020800.1	Chr10	628	70.0874	8.84	47.44	Cell membrane
GmBTB051	Glyma.10G024300.1	Chr10	413	46.0917	7.59	27.85	Nucleus
GmBTB052	Glyma.10G029500.4	Chr10	887	100.548	5.87	47.06	Nucleus
GmBTB053	Glyma.10G053700.1	Chr10	589	65.4967	5.67	40.57	Cell membrane - Nucleus
GmBTB054	Glyma.10G155600.1	Chr10	565	64.733	9.05	39.14	Cell membrane - Nucleus
GmBTB055	Glyma.10G210200.1	Chr10	618	68.9801	5.48	44.81	Cell membrane - Nucleus
GmBTB056	Glyma.10G250100.4	Chr10	707	78.0172	6.11	45.53	Nucleus
GmBTB057	Glyma.10G258000.5	Chr10	624	69.1131	6.79	33.79	Cell membrane - Chloroplast
GmBTB058	Glyma.11G004300.1	Chr11	708	78.3601	6.09	42.19	Nucleus
GmBTB059	Glyma.11G019400.1	Chr11	520	59.181	6.48	44.5	Cell membrane
GmBTB060	Glyma.11G048000.1	Chr11	489	54.8578	6.61	53.04	Cell membrane - Nucleus
GmBTB061	Glyma.11G049800.8	Chr11	628	70.0755	6.52	44.5	Cell membrane
GmBTB062	Glyma.11G061200.1	Chr11	592	66.455	6.52	50.76	Cell membrane - Nucleus
GmBTB063	Glyma.11G167200.1	Chr11	935	106.157	6.4	42.81	Nucleus
GmBTB064	Glyma.11G200201.1	Chr11	611	68.7726	6.88	40.23	Cell membrane - Nucleus
GmBTB065	Glyma.11G222900.1	Chr11	415	46.2048	5.69	43.25	Nucleus
GmBTB066	Glyma.11G234900.1	Chr11	269	30.1356	6.55	54.72	Cell membrane - Nucleus
GmBTB067	Glyma.12G102300.1	Chr12	540	60.6003	7.96	42.95	Cell membrane - Nucleus
GmBTB068	Glyma.13G078000.1	Chr13	324	37.3136	5.36	47.02	Cell membrane
GmBTB069	Glyma.13G140800.1	Chr13	589	65.5048	5.47	39.16	Cell membrane - Nucleus
GmBTB070	Glyma.13G221200.1	Chr13	611	68.3388	5.83	38.46	Cell membrane - Nucleus
GmBTB071	Glyma.13G258700.1	Chr13	677	75.8695	7.24	45.23	Cell membrane
GmBTB072	Glyma.13G320400.1	Chr13	633	70.5779	8.51	88.29	Cell membrane
GmBTB073	Glyma.13G368300.6	Chr13	507	56.2951	6.05	45.81	Cell membrane
GmBTB074	Glyma.14G006500.1	Chr14	670	75.7422	8.62	58.02	Cell membrane - Nucleus
GmBTB075	Glyma.14G031300.1	Chr14	590	66.6615	5.84	49.91	Nucleus
GmBTB076	Glyma.14G045500.1	Chr14	396	43.3793	6.11	40.13	Nucleus
GmBTB077	Glyma.14G102500.1	Chr14	615	68.846	8.22	37.93	Cell membrane
GmBTB078	Glyma.14G151300.1	Chr14	324	37.4228	6.08	49.05	Cell membrane - Chloroplast
GmBTB079	Glyma.14G206100.1	Chr14	579	64.6331	6.67	47.04	Cell membrane - Nucleus
GmBTB080	Glyma.14G223400.1	Chr14	806	92.1356	6.12	41.27	Cell membrane - Nucleus
GmBTB081	Glyma.15G056500.1	Chr15	672	75.3148	7.01	47.31	Cell membrane - Chloroplast
GmBTB082	Glyma.15G121700.8	Chr15	603	68.1445	9.25	57.28	Cell membrane - Nucleus
GmBTB083	Glyma.15G127200.1	Chr15	590	66.0843	5.95	42.14	Nucleus
GmBTB084	Glyma.15G193300.1	Chr15	643	70.8663	5.94	45.71	Cell membrane - Nucleus
GmBTB085	Glyma.15G255000.1	Chr15	1020	115.157	6.49	50.88	Cell membrane - Nucleus
GmBTB086	Glyma.16G029600.1	Chr16	553	62.4496	5.21	47.74	Cell membrane
GmBTB087	Glyma.16G036400.5	Chr16	508	56.6804	8.37	41.14	Cell membrane - Nucleus
GmBTB088	Glyma.16G036700.1	Chr16	396	44.7383	7.57	40.09	Nucleus
GmBTB089	Glyma.16G143800.4	Chr16	648	71.9176	5.53	48.03	Nucleus
GmBTB090	Glyma.17G026900.1	Chr17	871	95.1138	5.77	38.2	Cell membrane - Nucleus
GmBTB091	Glyma.17G074300.1	Chr17	445	49.9885	5.55	37.81	Cell membrane
GmBTB092	Glyma.17G126400.1	Chr17	346	40.2009	9.24	53.09	Chloroplast
GmBTB093	Glyma.17G161200.1	Chr17	419	47.0517	8.47	55.18	Cell membrane - Nucleus
GmBTB094	Glyma.17G161500.1	Chr17	629	69.8817	6	42.13	Cell membrane - Nucleus
GmBTB095	Glyma.17G161600.1	Chr17	630	69.8146	6	46.24	Cell membrane
GmBTB096	Glyma.17G163500.2	Chr17	583	65.7486	6.2	41.76	Cell membrane
GmBTB097	Glyma.17G223000.1	Chr17	616	68.7197	8.08	41.37	Cell membrane
GmBTB098	Glyma.18G022100.1	Chr18	269	30.1286	6.59	55.07	Cell membrane - Nucleus
GmBTB099	Glyma.18G034700.9	Chr18	414	46.1957	5.59	42.74	Nucleus
GmBTB100	Glyma.18G050800.1	Chr18	573	64.8343	7.14	36.21	Cell membrane
GmBTB101	Glyma.18G059700.1	Chr18	932	105.651	6.99	39.97	Cell membrane - Nucleus
GmBTB102	Glyma.18G072800.1	Chr18	328	37.4878	5.96	37.33	Cell membrane
GmBTB103	Glyma.18G154700.1	Chr18	674	76.1069	6.98	51.94	Cell membrane - Nucleus
GmBTB104	Glyma.18G216600.1	Chr18	608	67.857	5.77	47.66	Cell membrane - Nucleus
GmBTB105	Glyma.19G058000.1	Chr19	378	42.5129	5.87	28.82	Cell membrane - Nucleus
GmBTB106	Glyma.19G058200.1	Chr19	187	21.3296	4.75	33.13	Cell membrane
GmBTB107	Glyma.19G058700.1	Chr19	376	42.2627	5.92	29.74	Cell membrane - Nucleus
GmBTB108	Glyma.19G059300.1	Chr19	378	42.613	5.7	29.19	Nucleus
GmBTB109	Glyma.19G059800.1	Chr19	357	40.2763	5.63	30.07	Cell membrane - Nucleus
GmBTB110	Glyma.19G116300.2	Chr19	432	47.8127	5.27	38.94	Nucleus
GmBTB111	Glyma.19G153400.1	Chr19	410	45.598	7.18	26.2	Nucleus
GmBTB112	Glyma.19G156400.1	Chr19	713	79.1465	6.49	42.62	Nucleus
GmBTB113	Glyma.19G207900.1	Chr19	628	70.2546	9.06	44.45	Cell membrane
GmBTB114	Glyma.19G252500.1	Chr19	553	62.8744	5.17	50.37	Cell membrane
GmBTB115	Glyma.20G057100.1	Chr20	577	65.6861	5.01	46.34	Nucleus
GmBTB116	Glyma.20G133100.8	Chr20	714	80.1954	8.35	38.06	Cell membrane
GmBTB117	Glyma.20G143500.1	Chr20	707	77.8892	6.1	46.91	Nucleus
GmBTB118	Glyma.20G180400.1	Chr20	617	68.7288	5.68	44.76	Cell membrane - Nucleus
GmBTB119	Glyma.20G232700.1	Chr20	565	64.6757	8.8	43.67	Cell membrane
GmBTB120	Glyma.U043900.2	Scaffold_32	178	20.2993	5.34	32.74	Cell membrane - Nucleus
GmBTB121	Glyma.U043950.1	Scaffold_32	378	42.5129	5.87	28.82	Cell membrane - Nucleus
GmBTB122	Glyma.U044000.1	Scaffold_32	378	42.6551	5.97	24.44	Cell membrane - Nucleus
