# Supplementary material for: Genome-wide identification, structural and gene expression analysis of BTB gene family in soybean
Source: BMC Plant Biol. 2024 Jul 11;24:663. doi: 10.1186/s12870-024-05365-1 (PMC11238345; doi:10.1186/s12870-024-05365-1)
Supplement: Supplementary file 3 — Supplementary Material 3 [file 12870_2024_5365_MOESM3_ESM.xlsx]

## Sheet: Table S3-entire gene
Table S3: Ka/Ks analysis in GmBTB protiens
Gene pairs	Ka	Ks	Ka_Ks
GmBTB001/GmBTB061	0.0142008	0.112079	0.126703
GmBTB003/GmBTB060	0.0457702	0.179339	0.255215
GmBTB004/GmBTB058	0.0272531	0.0986191	0.276347
GmBTB005/GmBTB089	0.0312202	0.179561	0.17387
GmBTB006/GmBTB052	0.0196252	0.121663	0.161307
GmBTB007/GmBTB051	0.0106404	0.0995936	0.106838
GmBTB008/GmBTB050	0.0163532	0.10645	0.153623
GmBTB010/GmBTB050	0.917866	NaN	NaN
GmBTB011/GmBTB079	0.0292176	0.156373	0.186845
GmBTB012/GmBTB076	0.0301408	0.126909	0.237499
GmBTB013/GmBTB075	0.0274037	0.0938925	0.291863
GmBTB014/GmBTB074	0.0261208	0.117984	0.221393
GmBTB017/GmBTB111	0.0155752	0.0976839	0.159445
GmBTB018/GmBTB112	0.0684519	0.154109	0.444179
GmBTB019/GmBTB113	0.0150145	0.14167	0.105982
GmBTB020/GmBTB114	0.00629388	0.112597	0.0558975
GmBTB021/GmBTB033	0.0588393	0.13555	0.434079
GmBTB022/GmBTB025	0.21673	0.602756	0.359565
GmBTB023/GmBTB035	0.0470569	0.0878018	0.535944
GmBTB024/GmBTB034	0.0547211	0.19524	0.280276
GmBTB027/GmBTB096	0.0258532	0.12023	0.215031
GmBTB028/GmBTB095	0.0279134	0.0980885	0.284574
GmBTB030/GmBTB044	0.0137296	0.0612716	0.224077
GmBTB031/GmBTB040	0.0183747	0.174699	0.105179
GmBTB032/GmBTB041	0.0536253	0.186208	0.287986
GmBTB034/GmBTB078	0.136009	0.660087	0.206046
GmBTB036/GmBTB067	0.0159676	0.132482	0.120527
GmBTB037/GmBTB086	0.0127223	0.147163	0.0864505
GmBTB038/GmBTB042	0.0180858	0.121403	0.148973
GmBTB039/GmBTB090	0.0242224	0.106921	0.226545
GmBTB040/GmBTB090	1.11938	NaN	NaN
GmBTB046/GmBTB102	0.0119037	0.0960159	0.123976
GmBTB047/GmBTB083	0.0178403	0.0937092	0.190379
GmBTB048/GmBTB084	0.0202125	0.170247	0.118725
GmBTB049/GmBTB104	0.0169733	0.143944	0.117916
GmBTB053/GmBTB069	0.0302355	0.129161	0.234092
GmBTB054/GmBTB119	0.0375756	0.133653	0.281142
GmBTB055/GmBTB118	0.0197044	0.115436	0.170696
GmBTB056/GmBTB117	0.016874	0.099829	0.169029
GmBTB057/GmBTB116	0.0168577	0.0855701	0.197004
GmBTB059/GmBTB114	0.235638	1.95808	0.120341
GmBTB062/GmBTB089	0.186383	0.97532	0.191099
GmBTB063/GmBTB101	0.0258981	0.128427	0.201657
GmBTB064/GmBTB100	0.0319591	0.185041	0.172714
GmBTB065/GmBTB099	0.00945142	0.109871	0.0860226
GmBTB066/GmBTB098	0.0209578	0.155513	0.134765
GmBTB068/GmBTB078	0.0285134	0.149437	0.190805
GmBTB071/GmBTB081	0.0115498	0.103322	0.111785
GmBTB077/GmBTB097	0.0205117	0.168079	0.122036
GmBTB087/GmBTB110	0.00201359	0.13405	0.0150212
GmBTB092/GmBTB025	0.0611476	0.30724	0.199022
GmBTB093/GmBTB060	0.301826	0.793122	0.380555
GmBTB094/GmBTB029	0.0285396	0.17058	0.167309

## Sheet: BTB domain
Table S3: Ka/Ks analysis of GmBTB domain
Gene pairs	Ka	Ks	Ka_Ks
GmBTB001/GmBTB061	0.0141681	0.152421	0.0929534
GmBTB003/GmBTB060	0.0241081	0.199387	0.120911
GmBTB004/GmBTB058	0.00446929	0.108017	0.0413758
GmBTB005/GmBTB089	0.0314365	0.20774	0.151326
GmBTB006/GmBTB052	0.0194746	0.0843801	0.230796
GmBTB007/GmBTB051	0.0117958	0.101604	0.116095
GmBTB008/GmBTB050	0.0209584	0.102473	0.204525
GmBTB010/GmBTB050	1.24637	1.69879	0.733681
GmBTB011/GmBTB079	0.0319683	0.111909	0.285663
GmBTB012/GmBTB076	0.0476508	0.113289	0.420613
GmBTB013/GmBTB075	0.030004	0.111098	0.270069
GmBTB014/GmBTB074	0.0373366	0.0959215	0.389241
GmBTB017/GmBTB111	0.0157022	0.072258	0.217308
GmBTB018/GmBTB112	0.0224904	0.231226	0.097266
GmBTB019/GmBTB113	0.00954667	0.200634	0.0475825
GmBTB020/GmBTB114	0.00342076	0.0872351	0.0392131
GmBTB021/GmBTB033	0.0320537	0.0774882	0.413659
GmBTB022/GmBTB025	0.167382	0.474896	0.352461
GmBTB023/GmBTB035	0.0439525	0.0579299	0.75872
GmBTB024/GmBTB034	0.0335251	0.326489	0.102684
GmBTB027/GmBTB096	0.019593	0.138723	0.141238
GmBTB028/GmBTB095	0.0175703	0.130765	0.134366
GmBTB030/GmBTB044	0.00871786	0.0601072	0.145038
GmBTB031/GmBTB040	0.0232217	0.114508	0.202796
GmBTB032/GmBTB041	0.0267886	0.169735	0.157826
GmBTB034/GmBTB078	0.104659	1.03972	0.10066
GmBTB036/GmBTB067	0.0168546	0.132209	0.127484
GmBTB037/GmBTB086	0.0131438	0.18628	0.0705595
GmBTB038/GmBTB042	0.0132649	0.179717	0.07381
GmBTB039/GmBTB090	0.00871469	0.136395	0.0638931
GmBTB040/GmBTB090	1.10213	NaN	NaN
GmBTB046/GmBTB102	0.0132308	0.16302	0.0811602
GmBTB047/GmBTB083	0.0207327	0.123865	0.167382
GmBTB048/GmBTB084	0.0233664	0.173179	0.134926
GmBTB049/GmBTB104	0.0188615	0.235807	0.0799872
GmBTB053/GmBTB069	0.0138147	0.189029	0.0730824
GmBTB054/GmBTB119	0.02977	0.0966483	0.308024
GmBTB055/GmBTB118	0.022191	0.152206	0.145796
GmBTB056/GmBTB116	0.0134835	0.0293436	0.459504
GmBTB057/GmBTB116	0.0177261	0.0450135	0.393795
GmBTB059/GmBTB114	0.224507	2.03877	0.110119
GmBTB062/GmBTB089	0.196865	0.937056	0.210088
GmBTB063/GmBTB101	0.0323094	0.198865	0.162469
GmBTB064/GmBTB100	0.0181965	0.126951	0.143334
GmBTB065/GmBTB099	0.00805918	0.115893	0.06954
GmBTB066/GmBTB098	0.0258832	0.0716535	0.361228
GmBTB068/GmBTB078	0.0310351	0.186082	0.166782
GmBTB071/GmBTB081	0.00877203	0.128657	0.0681816
GmBTB077/GmBTB097	0.00433527	0.06353	0.0682397
GmBTB087/GmBTB110	0.00385977	0.144155	0.0267752
GmBTB092/GmBTB025	0.0443097	0.237885	0.186265
GmBTB093/GmBTB060	0.18436	0.543116	0.339448
GmBTB094/GmBTB029	0.0221418	0.16414	0.134896
