# Supplementary material for: Genome-wide identification, structural and gene expression analysis of BTB gene family in soybean
Source: BMC Plant Biol. 2024 Jul 11;24:663. doi: 10.1186/s12870-024-05365-1 (PMC11238345; doi:10.1186/s12870-024-05365-1)
Supplement: Supplementary file 4 — Supplementary Material 4 [file 12870_2024_5365_MOESM4_ESM.xlsx]

## Sheet: Table S4
Table S4. Details of the cis-elements identified inBTB gene family
Gene name	Start	End	Putative cis-elements
GmBTB001	1191	1201	Light responsive
GmBTB001	1048	1054	Light responsive
GmBTB001	852	858	Light responsive
GmBTB001	673	681	Light responsive
GmBTB001	630	636	Light responsive
GmBTB001	630	635	Abscisic acid responsive
GmBTB001	552	557	Abscisic acid responsive
GmBTB001	551	557	Light responsive
GmBTB001	548	554	Light responsive
GmBTB001	544	553	Stress responsive
GmBTB001	509	518	Light responsive
GmBTB001	459	465	Light responsive
GmBTB001	435	443	Light responsive
GmBTB001	281	287	Light responsive
GmBTB001	271	277	Drought-inducibility
GmBTB002	1391	1398	Gibberellin-responsive
GmBTB002	1364	1369	Abscisic acid responsive
GmBTB002	1363	1369	Light responsive
GmBTB002	1363	1371	Abscisic acid responsive
GmBTB002	1361	1370	Light responsive
GmBTB002	1361	1370	Abscisic acid responsive
GmBTB002	1360	1370	Abscisic acid responsive
GmBTB002	1189	1195	Light responsive
GmBTB002	1181	1190	Light responsive
GmBTB002	1132	1138	Light responsive
GmBTB002	1081	1094	Light responsive
GmBTB002	1060	1066	Light responsive
GmBTB002	1031	1037	Light responsive
GmBTB002	954	960	Light responsive
GmBTB002	901	909	Light responsive
GmBTB002	702	708	Light responsive
GmBTB002	649	655	Light responsive
GmBTB002	617	623	Light responsive
GmBTB002	487	496	Stress responsive
GmBTB002	229	237	Light responsive
GmBTB002	28	37	Stress responsive
GmBTB003	1464	1470	Low-temperature responsive
GmBTB003	1452	1458	Light responsive
GmBTB003	1000	1006	Light responsive
GmBTB003	964	970	Light responsive
GmBTB003	860	866	Light responsive
GmBTB003	833	839	Light responsive
GmBTB003	779	785	Light responsive
GmBTB003	755	761	Light responsive
GmBTB003	628	633	Abscisic acid responsive
GmBTB003	627	633	Light responsive
GmBTB003	626	631	MeJA-responsive
GmBTB003	626	631	MeJA-responsive
GmBTB003	447	452	MeJA-responsive
GmBTB003	447	452	MeJA-responsive
GmBTB003	427	435	Light responsive
GmBTB003	415	421	Light responsive
GmBTB003	296	302	Light responsive
GmBTB003	296	301	Abscisic acid responsive
GmBTB003	288	295	Auxin-responsive
GmBTB003	254	260	Light responsive
GmBTB003	159	165	Light responsive
GmBTB003	112	117	MeJA-responsive
GmBTB003	112	117	MeJA-responsive
GmBTB003	31	40	Light responsive
GmBTB004	1445	1451	Low-temperature responsive
GmBTB004	1423	1430	Gibberellin-responsive
GmBTB004	1358	1364	Light responsive
GmBTB004	1246	1252	Light responsive
GmBTB004	1231	1238	Gibberellin-responsive
GmBTB004	1104	1113	Salicylic acid responsive
GmBTB004	964	970	Light responsive
GmBTB004	942	950	Light responsive
GmBTB004	907	912	Abscisic acid responsive
GmBTB004	906	912	Light responsive
GmBTB004	904	913	Abscisic acid responsive
GmBTB004	652	657	MeJA-responsive
GmBTB004	652	657	MeJA-responsive
GmBTB004	645	651	Light responsive
GmBTB004	386	392	Light responsive
GmBTB004	225	231	Light responsive
GmBTB004	147	153	Low-temperature responsive
GmBTB005	1085	1095	Light responsive
GmBTB005	1046	1052	Light responsive
GmBTB005	828	834	Light responsive
GmBTB005	731	739	Light responsive
GmBTB005	395	401	Light responsive
GmBTB005	77	82	Abscisic acid responsive
GmBTB005	76	82	Light responsive
GmBTB005	76	82	Light responsive
GmBTB005	76	82	Abscisic acid responsive
GmBTB005	33	39	Light responsive
GmBTB006	1318	1327	Salicylic acid responsive
GmBTB006	1250	1258	Light responsive
GmBTB006	1242	1247	MeJA-responsive
GmBTB006	1148	1154	Light responsive
GmBTB006	884	890	Light responsive
GmBTB006	669	677	Light responsive
GmBTB006	632	639	Light responsive
GmBTB006	409	415	Light responsive
GmBTB006	334	340	Light responsive
GmBTB006	334	343	Stress responsive
GmBTB006	297	303	Light responsive
GmBTB006	154	160	Light responsive
GmBTB006	154	159	Abscisic acid responsive
GmBTB006	152	161	Light responsive
GmBTB006	130	136	Light responsive
GmBTB007	1482	1487	MeJA-responsive
GmBTB007	1423	1428	MeJA-responsive
GmBTB007	1423	1428	MeJA-responsive
GmBTB007	1364	1369	Abscisic acid responsive
GmBTB007	1363	1369	Abscisic acid responsive
GmBTB007	1362	1370	Light responsive
GmBTB007	1361	1370	Abscisic acid responsive
GmBTB007	1361	1370	Light responsive
GmBTB007	1310	1316	Auxin-responsive
GmBTB007	1189	1195	Light responsive
GmBTB007	1154	1160	Light responsive
GmBTB007	1048	1054	Light responsive
GmBTB007	970	978	Light responsive
GmBTB007	882	888	Light responsive
GmBTB007	870	876	Light responsive
GmBTB007	629	635	Light responsive
GmBTB007	456	461	MeJA-responsive
GmBTB007	456	461	MeJA-responsive
GmBTB007	409	415	Drought-inducibility
GmBTB007	355	363	Light responsive
GmBTB007	285	291	Light responsive
GmBTB007	44	50	Light responsive
GmBTB008	1408	1414	Low-temperature responsive
GmBTB008	1149	1159	Abscisic acid responsive
GmBTB008	1148	1154	Light responsive
GmBTB008	1148	1153	Abscisic acid responsive
GmBTB008	1146	1156	Abscisic acid responsive
GmBTB008	1145	1154	Light responsive
GmBTB008	1127	1135	Light responsive
GmBTB008	1075	1081	Light responsive
GmBTB008	1028	1035	Light responsive
GmBTB008	919	926	Light responsive
GmBTB008	916	923	Gibberellin-responsive
GmBTB008	824	833	Stress responsive
GmBTB008	692	698	Drought-inducibility
GmBTB008	574	580	Light responsive
GmBTB008	508	514	Light responsive
GmBTB008	448	454	Drought-inducibility
GmBTB008	409	416	Light responsive
GmBTB008	359	365	Light responsive
GmBTB008	355	364	Stress responsive
GmBTB008	111	117	Light responsive
GmBTB008	56	62	Light responsive
GmBTB009	1420	1426	Light responsive
GmBTB009	1368	1373	MeJA-responsive
GmBTB009	1234	1240	Light responsive
GmBTB009	946	956	Light responsive
GmBTB009	666	675	Stress responsive
GmBTB009	581	590	Light responsive
GmBTB009	579	588	Light responsive
GmBTB009	346	353	Light responsive
GmBTB009	209	214	MeJA-responsive
GmBTB009	209	214	MeJA-responsive
GmBTB009	118	125	Light responsive
GmBTB009	112	119	Light responsive
GmBTB010	1486	1492	Light responsive
GmBTB010	1265	1271	Light responsive
GmBTB010	1114	1121	Gibberellin-responsive
GmBTB010	1055	1064	Light responsive
GmBTB010	1013	1022	Salicylic acid responsive
GmBTB010	977	986	Stress responsive
GmBTB010	799	805	Light responsive
GmBTB010	724	733	Light responsive
GmBTB010	716	722	Light responsive
GmBTB010	689	696	Light responsive
GmBTB010	583	588	MeJA-responsive
GmBTB010	583	588	MeJA-responsive
GmBTB010	551	560	Light responsive
GmBTB010	531	537	Light responsive
GmBTB010	407	412	Abscisic acid responsive
GmBTB010	407	413	Light responsive
GmBTB010	405	414	Abscisic acid responsive
GmBTB010	361	368	Light responsive
GmBTB010	218	223	MeJA-responsive
GmBTB010	218	223	MeJA-responsive
GmBTB010	203	211	Light responsive
GmBTB011	1376	1383	Auxin-responsive
GmBTB011	1231	1237	Light responsive
GmBTB011	1187	1195	Seed-specific regulation
GmBTB011	1157	1165	Light responsive
GmBTB011	1077	1083	Light responsive
GmBTB011	1029	1037	Light responsive
GmBTB011	885	894	Light responsive
GmBTB011	756	762	Light responsive
GmBTB011	684	690	Light responsive
GmBTB011	531	538	Auxin-responsive
GmBTB011	508	514	Light responsive
GmBTB011	507	514	Light responsive
GmBTB011	449	455	Auxin-responsive
GmBTB011	391	397	Light responsive
GmBTB011	391	400	Stress responsive
GmBTB011	383	389	Light responsive
GmBTB011	353	359	Light responsive
GmBTB011	307	314	Light responsive
GmBTB011	71	77	Low-temperature responsive
GmBTB012	1484	1492	Auxin-responsive
GmBTB012	1484	1489	MeJA-responsive
GmBTB012	1412	1418	Light responsive
GmBTB012	1412	1417	Abscisic acid responsive
GmBTB012	1411	1419	Light responsive
GmBTB012	1319	1327	Light responsive
GmBTB012	1117	1124	Gibberellin-responsive
GmBTB012	970	979	Stress responsive
GmBTB012	579	586	Auxin-responsive
GmBTB012	478	484	Light responsive
GmBTB012	450	459	Salicylic acid responsive
GmBTB012	410	416	Light responsive
GmBTB012	331	340	Salicylic acid responsive
GmBTB012	205	218	Light responsive
GmBTB012	199	205	Light responsive
GmBTB012	89	98	Light responsive
GmBTB013	1489	1494	Abscisic acid responsive
GmBTB013	1488	1494	Light responsive
GmBTB013	1249	1255	Light responsive
GmBTB013	833	841	Light responsive
GmBTB013	777	786	Light responsive
GmBTB013	448	456	Light responsive
GmBTB013	287	293	Light responsive
GmBTB013	189	197	Light responsive
GmBTB013	171	179	Light responsive
GmBTB013	71	77	Light responsive
GmBTB013	64	73	Light responsive
GmBTB014	1430	1435	MeJA-responsive
GmBTB014	1430	1435	MeJA-responsive
GmBTB014	1192	1201	Light responsive
GmBTB014	1141	1150	Light responsive
GmBTB014	933	940	Light responsive
GmBTB014	904	913	Salicylic acid responsive
GmBTB014	738	743	Abscisic acid responsive
GmBTB014	738	744	Light responsive
GmBTB014	486	492	Light responsive
GmBTB014	485	492	Light responsive
GmBTB014	435	441	Light responsive
GmBTB014	404	410	Light responsive
GmBTB014	290	296	Light responsive
GmBTB014	252	260	Light responsive
GmBTB014	96	102	Light responsive
GmBTB015	1414	1427	Light responsive
GmBTB015	1386	1392	Light responsive
GmBTB015	1376	1382	Light responsive
GmBTB015	1241	1250	Salicylic acid responsive
GmBTB015	1190	1196	Light responsive
GmBTB015	1086	1092	Light responsive
GmBTB015	874	880	Light responsive
GmBTB015	857	870	Light responsive
GmBTB015	754	766	Gibberellin-responsive
GmBTB015	497	503	Light responsive
GmBTB015	496	503	Light responsive
GmBTB015	490	496	Light responsive
GmBTB015	66	75	Light responsive
GmBTB015	14	20	Light responsive
GmBTB016	1486	1492	Light responsive
GmBTB016	1474	1480	Light responsive
GmBTB016	1454	1460	Light responsive
GmBTB016	1155	1161	Light responsive
GmBTB016	890	896	Light responsive
GmBTB016	626	632	Light responsive
GmBTB016	623	629	Light responsive
GmBTB016	623	628	Abscisic acid responsive
GmBTB016	621	630	Light responsive
GmBTB016	621	629	Abscisic acid responsive
GmBTB016	396	403	Light responsive
GmBTB016	331	338	Light responsive
GmBTB016	328	335	Light responsive
GmBTB016	318	325	Gibberellin-responsive
GmBTB016	285	291	Light responsive
GmBTB016	141	148	Light responsive
GmBTB016	91	98	Light responsive
GmBTB016	54	63	Stress responsive
GmBTB017	1223	1229	Light responsive
GmBTB017	1198	1206	Light responsive
GmBTB017	1131	1137	Auxin-responsive
GmBTB017	1052	1058	Light responsive
GmBTB017	1019	1026	Light responsive
GmBTB017	995	1000	MeJA-responsive
GmBTB017	995	1000	MeJA-responsive
GmBTB017	963	968	MeJA-responsive
GmBTB017	963	968	MeJA-responsive
GmBTB017	735	741	Light responsive
GmBTB017	691	699	Light responsive
GmBTB017	432	438	Low-temperature responsive
GmBTB018	1419	1428	Light responsive
GmBTB018	1263	1272	Salicylic acid responsive
GmBTB018	829	838	Light responsive
GmBTB018	651	657	Light responsive
GmBTB018	581	587	Light responsive
GmBTB018	561	567	Light responsive
GmBTB018	549	555	Light responsive
GmBTB018	510	516	Light responsive
GmBTB018	506	512	Light responsive
GmBTB018	466	472	Light responsive
GmBTB018	384	393	Salicylic acid responsive
GmBTB018	365	371	Light responsive
GmBTB018	103	108	MeJA-responsive
GmBTB018	103	108	MeJA-responsive
GmBTB018	53	60	Light responsive
GmBTB018	45	52	Light responsive
GmBTB019	1467	1472	Abscisic acid responsive
GmBTB019	1466	1472	Light responsive
GmBTB019	1465	1473	Light responsive
GmBTB019	1351	1357	Light responsive
GmBTB019	1097	1106	Stress responsive
GmBTB019	895	901	Light responsive
GmBTB019	843	850	Light responsive
GmBTB019	593	602	Light responsive
GmBTB019	581	587	Light responsive
GmBTB019	226	232	Light responsive
GmBTB019	212	221	Salicylic acid responsive
GmBTB019	81	86	MeJA-responsive
GmBTB019	81	86	MeJA-responsive
GmBTB020	1306	1314	Light responsive
GmBTB020	1047	1055	Light responsive
GmBTB020	866	874	Light responsive
GmBTB020	289	296	Gibberellin-responsive
GmBTB020	273	279	Light responsive
GmBTB020	231	236	MeJA-responsive
GmBTB020	231	236	MeJA-responsive
GmBTB021	1424	1429	Abscisic acid responsive
GmBTB021	1423	1429	Light responsive
GmBTB021	1423	1429	Abscisic acid responsive
GmBTB021	1423	1429	Light responsive
GmBTB021	1400	1405	MeJA-responsive
GmBTB021	1400	1405	MeJA-responsive
GmBTB021	1397	1405	Auxin-responsive
GmBTB021	1390	1395	Abscisic acid responsive
GmBTB021	1390	1396	Light responsive
GmBTB021	1325	1331	Light responsive
GmBTB021	1265	1271	Light responsive
GmBTB021	1191	1197	Low-temperature responsive
GmBTB021	1156	1162	Light responsive
GmBTB021	946	955	Stress responsive
GmBTB021	637	645	Light responsive
GmBTB021	531	537	Light responsive
GmBTB021	341	347	Light responsive
GmBTB021	340	347	Light responsive
GmBTB021	245	255	Light responsive
GmBTB021	47	56	Salicylic acid responsive
GmBTB022	1278	1284	Light responsive
GmBTB022	1268	1274	Light responsive
GmBTB022	1037	1045	Light responsive
GmBTB022	866	872	Light responsive
GmBTB022	753	759	Light responsive
GmBTB022	701	707	Light responsive
GmBTB022	701	706	Abscisic acid responsive
GmBTB022	436	442	Light responsive
GmBTB022	374	382	Light responsive
GmBTB022	336	342	Light responsive
GmBTB022	314	319	Abscisic acid responsive
GmBTB022	313	319	Light responsive
GmBTB022	313	319	Abscisic acid responsive
GmBTB022	313	319	Light responsive
GmBTB022	179	186	Light responsive
GmBTB022	148	155	Gibberellin-responsive
GmBTB022	112	118	Light responsive
GmBTB023	1418	1424	Auxin-responsive
GmBTB023	1404	1409	MeJA-responsive
GmBTB023	1404	1409	MeJA-responsive
GmBTB023	1389	1395	Light responsive
GmBTB023	1372	1378	Light responsive
GmBTB023	1089	1095	Light responsive
GmBTB023	1014	1020	Light responsive
GmBTB023	984	991	Light responsive
GmBTB023	841	850	Stress responsive
GmBTB023	806	813	Gibberellin-responsive
GmBTB023	609	616	Light responsive
GmBTB023	547	553	Light responsive
GmBTB023	332	341	Salicylic acid responsive
GmBTB023	315	323	Light responsive
GmBTB023	96	106	Light responsive
GmBTB023	54	60	Light responsive
GmBTB024	1336	1343	Light responsive
GmBTB024	1239	1245	Light responsive
GmBTB024	1235	1241	Light responsive
GmBTB024	920	929	Salicylic acid responsive
GmBTB024	603	609	Light responsive
GmBTB024	602	609	Light responsive
GmBTB024	511	518	Gibberellin-responsive
GmBTB024	469	475	Light responsive
GmBTB024	468	475	Light responsive
GmBTB024	377	382	MeJA-responsive
GmBTB024	377	382	MeJA-responsive
GmBTB024	333	342	Stress responsive
GmBTB024	193	199	Light responsive
GmBTB024	20	27	Gibberellin-responsive
GmBTB025	1450	1458	Light responsive
GmBTB025	1427	1432	Abscisic acid responsive
GmBTB025	1427	1433	Light responsive
GmBTB025	1334	1340	Light responsive
GmBTB025	1167	1180	Light responsive
GmBTB025	1079	1086	Auxin-responsive
GmBTB025	717	723	Light responsive
GmBTB025	440	451	Light responsive
GmBTB025	415	421	Light responsive
GmBTB025	306	312	Light responsive
GmBTB025	138	144	Light responsive
GmBTB025	110	116	Light responsive
GmBTB026	1244	1253	Light responsive
GmBTB026	1213	1222	Light responsive
GmBTB026	1105	1111	Light responsive
GmBTB026	1098	1104	Light responsive
GmBTB026	1056	1064	Light responsive
GmBTB026	828	834	Light responsive
GmBTB026	811	820	Light responsive
GmBTB026	700	708	Light responsive
GmBTB026	678	684	Light responsive
GmBTB026	662	670	Light responsive
GmBTB026	387	393	Drought-inducibility
GmBTB026	340	350	Light responsive
GmBTB026	282	288	Light responsive
GmBTB027	1321	1327	Light responsive
GmBTB027	1205	1211	Light responsive
GmBTB027	1001	1007	Light responsive
GmBTB027	995	1001	Light responsive
GmBTB027	963	968	MeJA-responsive
GmBTB027	963	968	MeJA-responsive
GmBTB027	887	893	Light responsive
GmBTB027	772	780	Light responsive
GmBTB027	770	780	Light responsive
GmBTB027	338	343	Abscisic acid responsive
GmBTB027	337	343	Light responsive
GmBTB027	336	341	MeJA-responsive
GmBTB027	336	341	MeJA-responsive
GmBTB028	1431	1436	Abscisic acid responsive
GmBTB028	1430	1436	Light responsive
GmBTB028	1163	1168	MeJA-responsive
GmBTB028	1163	1168	MeJA-responsive
GmBTB028	1050	1057	Light responsive
GmBTB028	884	897	Light responsive
GmBTB028	790	796	Light responsive
GmBTB028	686	692	Light responsive
GmBTB028	517	526	Stress responsive
GmBTB028	499	505	Light responsive
GmBTB028	444	450	Light responsive
GmBTB028	330	336	Drought-inducibility
GmBTB028	246	254	Light responsive
GmBTB028	29	35	Light responsive
GmBTB029	1252	1258	Light responsive
GmBTB029	1208	1214	Light responsive
GmBTB029	1054	1067	Light responsive
GmBTB029	885	891	Light responsive
GmBTB029	885	890	Abscisic acid responsive
GmBTB029	828	835	Gibberellin-responsive
GmBTB029	572	579	Gibberellin-responsive
GmBTB029	535	541	Drought-inducibility
GmBTB029	516	521	MeJA-responsive
GmBTB029	516	521	MeJA-responsive
GmBTB029	391	401	Stress responsive
GmBTB029	203	209	Auxin-responsive
GmBTB030	1465	1472	Gibberellin-responsive
GmBTB030	1300	1313	Light responsive
GmBTB030	1295	1302	Light responsive
GmBTB030	1221	1227	Light responsive
GmBTB030	868	874	Drought-inducibility
GmBTB030	834	841	Gibberellin-responsive
GmBTB030	552	557	MeJA-responsive
GmBTB030	552	557	MeJA-responsive
GmBTB030	296	302	Light responsive
GmBTB030	120	126	Light responsive
GmBTB031	1285	1291	Light responsive
GmBTB031	1261	1269	Light responsive
GmBTB031	1217	1223	Light responsive
GmBTB031	1135	1144	Stress responsive
GmBTB031	1112	1120	Light responsive
GmBTB031	975	981	Light responsive
GmBTB031	876	884	Light responsive
GmBTB031	649	655	Light responsive
GmBTB031	438	444	Light responsive
GmBTB031	379	388	Light responsive
GmBTB031	184	192	Light responsive
GmBTB032	1408	1415	Light responsive
GmBTB032	1370	1376	Light responsive
GmBTB032	1287	1292	Abscisic acid responsive
GmBTB032	1287	1293	Light responsive
GmBTB032	1284	1293	Light responsive
GmBTB032	1057	1063	Light responsive
GmBTB032	785	791	Light responsive
GmBTB032	576	582	Light responsive
GmBTB033	1486	1491	MeJA-responsive
GmBTB033	1486	1491	MeJA-responsive
GmBTB033	1483	1491	Auxin-responsive
GmBTB033	1344	1350	Light responsive
GmBTB033	1311	1317	Light responsive
GmBTB033	1212	1218	Low-temperature responsive
GmBTB033	1160	1166	Light responsive
GmBTB033	1156	1165	Stress responsive
GmBTB033	1135	1141	Low-temperature responsive
GmBTB033	583	592	Stress responsive
GmBTB033	432	437	MeJA-responsive
GmBTB033	432	437	MeJA-responsive
GmBTB033	359	365	Light responsive
GmBTB033	121	127	Light responsive
GmBTB034	1459	1465	Light responsive
GmBTB034	1455	1464	Stress responsive
GmBTB034	1402	1408	Light responsive
GmBTB034	1224	1230	Light responsive
GmBTB034	1160	1166	Light responsive
GmBTB034	1127	1133	Light responsive
GmBTB034	945	954	Stress responsive
GmBTB034	945	951	Light responsive
GmBTB034	830	840	Light responsive
GmBTB034	761	767	Drought-inducibility
GmBTB034	707	713	Light responsive
GmBTB034	523	529	Light responsive
GmBTB034	522	529	Light responsive
GmBTB034	391	397	Light responsive
GmBTB034	353	359	Light responsive
GmBTB034	352	359	Light responsive
GmBTB034	267	272	MeJA-responsive
GmBTB034	267	272	MeJA-responsive
GmBTB034	241	246	Abscisic acid responsive
GmBTB034	240	246	Light responsive
GmBTB034	240	246	Light responsive
GmBTB034	240	246	Abscisic acid responsive
GmBTB034	238	247	Abscisic acid responsive
GmBTB035	1413	1419	Auxin-responsive
GmBTB035	1400	1405	MeJA-responsive
GmBTB035	1385	1391	Light responsive
GmBTB035	1371	1377	Light responsive
GmBTB035	1367	1373	Light responsive
GmBTB035	1359	1365	Light responsive
GmBTB035	1291	1297	Light responsive
GmBTB035	1280	1289	Salicylic acid responsive
GmBTB035	876	882	Light responsive
GmBTB035	870	880	Light responsive
GmBTB035	746	753	Light responsive
GmBTB035	608	616	Light responsive
GmBTB035	400	405	MeJA-responsive
GmBTB035	400	405	MeJA-responsive
GmBTB035	135	142	Light responsive
GmBTB035	96	105	Salicylic acid responsive
GmBTB035	94	99	MeJA-responsive
GmBTB035	94	99	MeJA-responsive
GmBTB036	1174	1183	Light responsive
GmBTB036	1152	1157	Abscisic acid responsive
GmBTB036	1152	1158	Light responsive
GmBTB036	1055	1061	Light responsive
GmBTB036	840	847	Gibberellin-responsive
GmBTB036	794	800	Low-temperature responsive
GmBTB036	712	718	Light responsive
GmBTB036	689	696	Gibberellin-responsive
GmBTB036	617	623	Drought-inducibility
GmBTB036	253	262	Salicylic acid responsive
GmBTB036	203	209	Light responsive
GmBTB037	1386	1399	Light responsive
GmBTB037	1327	1336	Stress responsive
GmBTB037	1120	1126	Light responsive
GmBTB037	1099	1105	Light responsive
GmBTB037	1095	1101	Light responsive
GmBTB037	1064	1070	Light responsive
GmBTB037	866	872	Light responsive
GmBTB037	853	859	Light responsive
GmBTB037	778	784	Light responsive
GmBTB037	694	703	Abscisic acid responsive
GmBTB037	607	613	Light responsive
GmBTB037	597	605	Light responsive
GmBTB037	569	575	Light responsive
GmBTB037	417	423	Light responsive
GmBTB037	236	245.5	Light responsive
GmBTB037	114	121	Light responsive
GmBTB037	103	108	MeJA-responsive
GmBTB037	103	108	MeJA-responsive
GmBTB038	1298	1304	Light responsive
GmBTB038	810	816	Light responsive
GmBTB038	733	742	Light responsive
GmBTB038	587	596	Stress responsive
GmBTB038	284	291	Gibberellin-responsive
GmBTB038	276	282	Light responsive
GmBTB038	260	266	Light responsive
GmBTB038	208	214	Light responsive
GmBTB038	51	64	Light responsive
GmBTB039	1437	1443	Light responsive
GmBTB039	1158	1164	Light responsive
GmBTB039	1158	1163	Abscisic acid responsive
GmBTB039	1130	1136	Light responsive
GmBTB039	1130	1135	Abscisic acid responsive
GmBTB039	869	875	Light responsive
GmBTB039	481	490	Light responsive
GmBTB039	246	256	Light responsive
GmBTB039	173	181	Light responsive
GmBTB039	127	132	MeJA-responsive
GmBTB039	127	132	MeJA-responsive
GmBTB040	1478	1484	Light responsive
GmBTB040	1478	1483	Abscisic acid responsive
GmBTB040	1435	1442	Auxin-responsive
GmBTB040	1342	1347	Abscisic acid responsive
GmBTB040	1341	1347	Light responsive
GmBTB040	1082	1088	Light responsive
GmBTB040	1045	1053	Light responsive
GmBTB040	1003	1009	Light responsive
GmBTB040	954	960	Light responsive
GmBTB040	636	642	Light responsive
GmBTB040	576	585	Light responsive
GmBTB040	464	470	Light responsive
GmBTB040	300	309	Salicylic acid responsive
GmBTB041	1464	1471	Light responsive
GmBTB041	822	828	Light responsive
GmBTB041	788	796	Light responsive
GmBTB041	552	558	Light responsive
GmBTB041	541	547	Light responsive
GmBTB041	502	511	Salicylic acid responsive
GmBTB041	334	340	Light responsive
GmBTB041	97	103	Light responsive
GmBTB041	96	103	Light responsive
GmBTB041	70	76	Light responsive
GmBTB042	1453	1458	MeJA-responsive
GmBTB042	1453	1458	MeJA-responsive
GmBTB042	1450	1458	Auxin-responsive
GmBTB042	1412	1418	Light responsive
GmBTB042	1351	1358	Gibberellin-responsive
GmBTB042	1240	1246	Light responsive
GmBTB042	896	909	Light responsive
GmBTB042	700	705	Abscisic acid responsive
GmBTB042	699	705	Light responsive
GmBTB042	699	705	Light responsive
GmBTB042	699	705	Abscisic acid responsive
GmBTB042	656	665.5	Light responsive
GmBTB042	585	591	Light responsive
GmBTB042	543	549	Light responsive
GmBTB042	461	470	Light responsive
GmBTB042	460	469	Light responsive
GmBTB042	459	469	Light responsive
GmBTB042	456	463	Gibberellin-responsive
GmBTB042	391	398	Light responsive
GmBTB042	71	78	Light responsive
GmBTB043	1440	1445	MeJA-responsive
GmBTB043	1440	1445	MeJA-responsive
GmBTB043	1403	1411	Light responsive
GmBTB043	1160	1169	Light responsive
GmBTB043	1038	1045	Light responsive
GmBTB043	1003	1010	Light responsive
GmBTB043	936	942	Light responsive
GmBTB043	654	660	Light responsive
GmBTB043	642	650	Light responsive
GmBTB044	1486	1493	Gibberellin-responsive
GmBTB044	1441	1450	Light responsive
GmBTB044	1398	1408	Light responsive
GmBTB044	1357	1365	Light responsive
GmBTB044	1321	1327	Drought-inducibility
GmBTB044	961	967	Light responsive
GmBTB044	663	670	Light responsive
GmBTB044	618	626	Light responsive
GmBTB044	494	500	Light responsive
GmBTB044	22	28	Drought-inducibility
GmBTB045	1251	1260	Stress responsive
GmBTB045	1251	1257	Light responsive
GmBTB045	1207	1213	Drought-inducibility
GmBTB045	1165	1171	Light responsive
GmBTB045	1158	1163	Abscisic acid responsive
GmBTB045	1157	1163	Light responsive
GmBTB045	1157	1163	Abscisic acid responsive
GmBTB045	1157	1163	Light responsive
GmBTB045	1147	1152	Abscisic acid responsive
GmBTB045	1146	1152	Light responsive
GmBTB045	1144	1153	Abscisic acid responsive
GmBTB045	1096	1101	Abscisic acid responsive
GmBTB045	1095	1101	Light responsive
GmBTB045	953	960	Light responsive
GmBTB045	851	858	Gibberellin-responsive
GmBTB045	817	822	MeJA-responsive
GmBTB045	817	822	MeJA-responsive
GmBTB045	790	795	MeJA-responsive
GmBTB045	790	795	MeJA-responsive
GmBTB045	725	730	MeJA-responsive
GmBTB045	725	730	MeJA-responsive
GmBTB045	439	446	Light responsive
GmBTB045	364	373	Salicylic acid responsive
GmBTB045	268	274	Light responsive
GmBTB045	263	269	Light responsive
GmBTB045	41	52	Auxin-responsive
GmBTB046	1479	1485	Light responsive
GmBTB046	1479	1484	Abscisic acid responsive
GmBTB046	1121	1131	Stress responsive
GmBTB046	1045	1052	Light responsive
GmBTB046	828	834	Light responsive
GmBTB046	785	791	Light responsive
GmBTB046	691	697	Light responsive
GmBTB046	569	575	Light responsive
GmBTB046	425	434	Stress responsive
GmBTB046	420	425	Abscisic acid responsive
GmBTB046	419	425	Light responsive
GmBTB046	419	425	Abscisic acid responsive
GmBTB046	419	425	Light responsive
GmBTB046	417	426	Light responsive
GmBTB046	417	426	Abscisic acid responsive
GmBTB046	355	361	Light responsive
GmBTB046	286	291	MeJA-responsive
GmBTB046	286	291	MeJA-responsive
GmBTB046	245	251	Drought-inducibility
GmBTB046	217	226	Abscisic acid responsive
GmBTB046	50	58	Light responsive
GmBTB047	1448	1454	Light responsive
GmBTB047	1118	1124	Drought-inducibility
GmBTB047	582	593	Light responsive
GmBTB047	464	472	Light responsive
GmBTB047	302	312	Light responsive
GmBTB047	130	136	Light responsive
GmBTB047	89	98	Light responsive
GmBTB048	1318	1324	Light responsive
GmBTB048	1215	1225	Light responsive
GmBTB048	999	1008	Salicylic acid responsive
GmBTB048	834	842	Light responsive
GmBTB048	662	667	Abscisic acid responsive
GmBTB048	662	668	Light responsive
GmBTB048	558	563	MeJA-responsive
GmBTB048	558	563	MeJA-responsive
GmBTB048	556	561	Abscisic acid responsive
GmBTB048	556	562	Light responsive
GmBTB049	1465	1474	Light responsive
GmBTB049	1447	1456	Salicylic acid responsive
GmBTB049	1425	1433	Light responsive
GmBTB049	1312	1317	Abscisic acid responsive
GmBTB049	1312	1318	Light responsive
GmBTB049	1305	1310	Abscisic acid responsive
GmBTB049	1304	1310	Light responsive
GmBTB049	1302	1311	Abscisic acid responsive
GmBTB049	1137	1143	Light responsive
GmBTB049	1092	1098	Drought-inducibility
GmBTB049	1079	1086	Gibberellin-responsive
GmBTB049	913	919	Light responsive
GmBTB049	836	842	Light responsive
GmBTB049	780	787	Light responsive
GmBTB049	727	732	Abscisic acid responsive
GmBTB049	726	734	Abscisic acid responsive
GmBTB049	726	732	Light responsive
GmBTB049	725	734	Light responsive
GmBTB049	724	733	Light responsive
GmBTB049	681	690	Light responsive
GmBTB049	378	384	Light responsive
GmBTB049	23	29	Light responsive
GmBTB050	1358	1364	Low-temperature responsive
GmBTB050	1097	1107	Abscisic acid responsive
GmBTB050	1075	1083	Light responsive
GmBTB050	824	832	Light responsive
GmBTB050	824	829	Abscisic acid responsive
GmBTB050	824	830	Light responsive
GmBTB050	706	713	Light responsive
GmBTB050	703	710	Gibberellin-responsive
GmBTB050	637	643	Light responsive
GmBTB050	514	520	Light responsive
GmBTB050	482	488	Drought-inducibility
GmBTB050	243	249	Drought-inducibility
GmBTB050	199	206	Light responsive
GmBTB051	1426	1431	MeJA-responsive
GmBTB051	1426	1431	MeJA-responsive
GmBTB051	1367	1372	Abscisic acid responsive
GmBTB051	1366	1372	Light responsive
GmBTB051	1365	1373	Light responsive
GmBTB051	1364	1373	Light responsive
GmBTB051	1321	1327	Auxin-responsive
GmBTB051	1210	1219	Stress responsive
GmBTB051	1199	1205	Light responsive
GmBTB051	1179	1185	Light responsive
GmBTB051	1169	1175	Light responsive
GmBTB051	1142	1149	Gibberellin-responsive
GmBTB051	1073	1079	Light responsive
GmBTB051	818	824	Light responsive
GmBTB051	731	737	Light responsive
GmBTB051	602	608	Light responsive
GmBTB051	535	541	Light responsive
GmBTB051	353	361	Light responsive
GmBTB051	290	298	Light responsive
GmBTB051	189	197	Light responsive
GmBTB051	175	181	Light responsive
GmBTB051	62	71	Salicylic acid responsive
GmBTB052	1456	1465	Salicylic acid responsive
GmBTB052	1151	1158	Light responsive
GmBTB052	1029	1036	Light responsive
GmBTB052	948	956	Light responsive
GmBTB052	839	845	Low-temperature responsive
GmBTB052	821	827	Light responsive
GmBTB052	655	664	Salicylic acid responsive
GmBTB052	438	447	Stress responsive
GmBTB052	438	444	Light responsive
GmBTB052	64	73	Light responsive
GmBTB052	23	32	Light responsive
GmBTB053	1472	1477	Abscisic acid responsive
GmBTB053	1471	1477	Light responsive
GmBTB053	1324	1330	Light responsive
GmBTB053	1274	1280	Light responsive
GmBTB053	1177	1183	Light responsive
GmBTB053	1170	1176	Light responsive
GmBTB053	1013	1020	Auxin-responsive
GmBTB053	1009	1014	Abscisic acid responsive
GmBTB053	1008	1014	Light responsive
GmBTB053	1006	1014	Light responsive
GmBTB053	970	975	Abscisic acid responsive
GmBTB053	970	976	Light responsive
GmBTB053	825	831	Drought-inducibility
GmBTB053	709	715	Light responsive
GmBTB053	628	634	Light responsive
GmBTB053	570	576	Light responsive
GmBTB053	465	472	Light responsive
GmBTB053	311	317	Light responsive
GmBTB053	288	297	Light responsive
GmBTB053	152	158	Light responsive
GmBTB054	1341	1350	Salicylic acid responsive
GmBTB054	1264	1271	Gibberellin-responsive
GmBTB054	1244	1252	Light responsive
GmBTB054	1229	1235	Light responsive
GmBTB054	1223	1229	Light responsive
GmBTB054	633	639	Drought-inducibility
GmBTB054	424	430	Light responsive
GmBTB054	382	388	Auxin-responsive
GmBTB054	329	334	MeJA-responsive
GmBTB054	329	334	MeJA-responsive
GmBTB054	258	263	Abscisic acid responsive
GmBTB054	258	264	Light responsive
GmBTB054	142	150	Light responsive
GmBTB055	1483	1489	Drought-inducibility
GmBTB055	1150	1156	Light responsive
GmBTB055	1055	1061	Light responsive
GmBTB055	782	789	Light responsive
GmBTB055	613	619	Light responsive
GmBTB055	472	481	Light responsive
GmBTB055	381	386	MeJA-responsive
GmBTB055	381	386	MeJA-responsive
GmBTB055	248	253	MeJA-responsive
GmBTB055	248	253	MeJA-responsive
GmBTB055	230	237	Gibberellin-responsive
GmBTB055	191	197	Light responsive
GmBTB055	140	145	Abscisic acid responsive
GmBTB055	140	146	Light responsive
GmBTB056	1473	1479	Light responsive
GmBTB056	1059	1068	Stress responsive
GmBTB056	505	511	Light responsive
GmBTB056	411	416	MeJA-responsive
GmBTB056	411	416	MeJA-responsive
GmBTB056	236	242	Light responsive
GmBTB057	1492	1498	Drought-inducibility
GmBTB057	1399	1407	Light responsive
GmBTB057	1331	1337	Light responsive
GmBTB057	1161	1167	Light responsive
GmBTB057	1015	1021	Light responsive
GmBTB057	821	827	Light responsive
GmBTB057	804	810	Light responsive
GmBTB057	794	800	Light responsive
GmBTB057	740	746	Light responsive
GmBTB057	733	741	Light responsive
GmBTB057	500	506	Light responsive
GmBTB057	405	410	Abscisic acid responsive
GmBTB057	404	410	Light responsive
GmBTB057	366	371	Abscisic acid responsive
GmBTB057	365	371	Light responsive
GmBTB057	315	320	MeJA-responsive
GmBTB057	315	320	MeJA-responsive
GmBTB057	279	284	Abscisic acid responsive
GmBTB057	278	284	Light responsive
GmBTB057	247	255	Light responsive
GmBTB057	184	193	Light responsive
GmBTB057	106	112	Light responsive
GmBTB057	35	40	Abscisic acid responsive
GmBTB057	34	40	Light responsive
GmBTB058	1433	1439	Low-temperature responsive
GmBTB058	1411	1418	Gibberellin-responsive
GmBTB058	1377	1390	Light responsive
GmBTB058	1334	1340	Light responsive
GmBTB058	1264	1270	Light responsive
GmBTB058	1164	1170	Light responsive
GmBTB058	1164	1169	Abscisic acid responsive
GmBTB058	1082	1088	Light responsive
GmBTB058	1023	1031	Light responsive
GmBTB058	819	825	Light responsive
GmBTB058	819	824	Abscisic acid responsive
GmBTB058	750	755	MeJA-responsive
GmBTB058	750	755	MeJA-responsive
GmBTB058	743	749	Light responsive
GmBTB058	631	638	Gibberellin-responsive
GmBTB058	319	325	Light responsive
GmBTB058	312	318	Light responsive
GmBTB058	71	77	Light responsive
GmBTB059	1424	1433	Stress responsive
GmBTB059	1420	1425	Abscisic acid responsive
GmBTB059	1419	1425	Abscisic acid responsive
GmBTB059	1419	1425	Light responsive
GmBTB059	1419	1425	Light responsive
GmBTB059	1418	1426	Light responsive
GmBTB059	1260	1268	Light responsive
GmBTB059	1205	1211	Light responsive
GmBTB059	1193	1199	Auxin-responsive
GmBTB059	1119	1126	Gibberellin-responsive
GmBTB059	1103	1110	Gibberellin-responsive
GmBTB059	1060	1065	MeJA-responsive
GmBTB059	1060	1065	MeJA-responsive
GmBTB059	1058	1063	Abscisic acid responsive
GmBTB059	1058	1064	Light responsive
GmBTB059	984	991	Gibberellin-responsive
GmBTB059	823	829	Light responsive
GmBTB059	822	829	Light responsive
GmBTB059	508	514	Light responsive
GmBTB059	506	512	Light responsive
GmBTB059	472	478	Light responsive
GmBTB059	436	442	Light responsive
GmBTB059	286	291	Abscisic acid responsive
GmBTB059	286	292	Light responsive
GmBTB059	280	286	Light responsive
GmBTB059	37	43	Light responsive
GmBTB059	8	14	Light responsive
GmBTB060	1322	1328	Light responsive
GmBTB060	941	947	Low-temperature responsive
GmBTB060	690	696	Light responsive
GmBTB060	624	630	Light responsive
GmBTB060	267	278	Light responsive
GmBTB060	261	267	Light responsive
GmBTB060	148	154	Drought-inducibility
GmBTB060	53	62	Light responsive
GmBTB061	1444	1449	Abscisic acid responsive
GmBTB061	1443	1449	Light responsive
GmBTB061	1436	1442	Light responsive
GmBTB061	1190	1200	Light responsive
GmBTB061	846	852	Light responsive
GmBTB061	743	750	Light responsive
GmBTB061	496	502	Light responsive
GmBTB061	496	501	Abscisic acid responsive
GmBTB061	473	478	Abscisic acid responsive
GmBTB061	472	478	Light responsive
GmBTB061	428	433	MeJA-responsive
GmBTB061	428	433	MeJA-responsive
GmBTB061	417	422	Abscisic acid responsive
GmBTB061	416	422	Light responsive
GmBTB061	415	423	Light responsive
GmBTB061	302	310	Light responsive
GmBTB061	180	186	Light responsive
GmBTB061	149	155	Light responsive
GmBTB061	139	145	Drought-inducibility
GmBTB062	1433	1438	Abscisic acid responsive
GmBTB062	1432	1438	Light responsive
GmBTB062	1432	1438	Light responsive
GmBTB062	1432	1438	Abscisic acid responsive
GmBTB062	1350	1356	Light responsive
GmBTB062	1073	1079	Light responsive
GmBTB062	717	723	Light responsive
GmBTB062	717	722	Abscisic acid responsive
GmBTB062	695	701	Auxin-responsive
GmBTB062	586	592	Light responsive
GmBTB062	481	487	Light responsive
GmBTB062	382	388	Light responsive
GmBTB062	372	377	MeJA-responsive
GmBTB062	372	377	MeJA-responsive
GmBTB062	355	362	Gibberellin-responsive
GmBTB062	249	255	Light responsive
GmBTB062	172	178	Light responsive
GmBTB062	89	95	Low-temperature responsive
GmBTB063	1460	1467	Light responsive
GmBTB063	1294	1299	MeJA-responsive
GmBTB063	1294	1299	MeJA-responsive
GmBTB063	1242	1251.5	Light responsive
GmBTB063	1211	1220	Light responsive
GmBTB063	1055	1060	Abscisic acid responsive
GmBTB063	1054	1060	Light responsive
GmBTB063	1033	1042	Stress responsive
GmBTB063	940	947	Gibberellin-responsive
GmBTB063	816	821	Abscisic acid responsive
GmBTB063	815	821	Light responsive
GmBTB063	814	819	MeJA-responsive
GmBTB063	814	819	MeJA-responsive
GmBTB063	790	796	Light responsive
GmBTB063	785	793	Light responsive
GmBTB063	489	498	Stress responsive
GmBTB063	481	491	Light responsive
GmBTB063	469	475	Drought-inducibility
GmBTB063	318	328	Salicylic acid responsive
GmBTB063	157	163	Light responsive
GmBTB063	157	166	Stress responsive
GmBTB063	70	79	Salicylic acid responsive
GmBTB064	1369	1377	Seed-specific regulation
GmBTB064	1288	1298	Light responsive
GmBTB064	1280	1287	Light responsive
GmBTB064	1132	1139	Abscisic acid responsive
GmBTB064	1108	1114	Light responsive
GmBTB064	1098	1104	Light responsive
GmBTB064	1087	1093	Light responsive
GmBTB064	411	421	Light responsive
GmBTB064	354	361	Light responsive
GmBTB064	312	318	Light responsive
GmBTB064	239	245	Light responsive
GmBTB064	112	119	Light responsive
GmBTB065	1436	1444	Light responsive
GmBTB065	1424	1433	Salicylic acid responsive
GmBTB065	1395	1401	Light responsive
GmBTB065	1385	1391	Light responsive
GmBTB065	940	945	MeJA-responsive
GmBTB065	940	945	MeJA-responsive
GmBTB065	712	720	Light responsive
GmBTB065	535	541	Drought-inducibility
GmBTB066	1406	1415	Salicylic acid responsive
GmBTB066	1201	1207	Light responsive
GmBTB066	1134	1144	Salicylic acid responsive
GmBTB066	895	901	Light responsive
GmBTB066	888	894	Light responsive
GmBTB066	727	733	Light responsive
GmBTB066	456	462	Light responsive
GmBTB066	298	304	Light responsive
GmBTB066	102	108	Light responsive
GmBTB067	1366	1372	Drought-inducibility
GmBTB067	1163	1169	Light responsive
GmBTB067	1140	1147	Gibberellin-responsive
GmBTB067	1066	1072	Drought-inducibility
GmBTB067	765	774	Light responsive
GmBTB067	583	589	Light responsive
GmBTB067	445	451	Light responsive
GmBTB067	425	431	Light responsive
GmBTB067	184	190	Low-temperature responsive
GmBTB067	10	19	Stress responsive
GmBTB067	10	16	Light responsive
GmBTB068	1336	1341	Abscisic acid responsive
GmBTB068	1335	1341	Light responsive
GmBTB068	1259	1265	Light responsive
GmBTB068	1235	1248	Light responsive
GmBTB068	1229	1237	Light responsive
GmBTB068	1172	1178	Light responsive
GmBTB068	811	817	Low-temperature responsive
GmBTB068	764	770	Light responsive
GmBTB068	673	682	Light responsive
GmBTB068	663	669	Light responsive
GmBTB068	648	655	Gibberellin-responsive
GmBTB068	577	583	Light responsive
GmBTB068	485	493	Light responsive
GmBTB068	469	476	Light responsive
GmBTB068	258	266	Light responsive
GmBTB068	211	218	Light responsive
GmBTB068	171	178	Auxin-responsive
GmBTB068	73	80	Light responsive
GmBTB068	51	57	Low-temperature responsive
GmBTB069	1351	1357	Light responsive
GmBTB069	1284	1290	Light responsive
GmBTB069	1213	1222	Light responsive
GmBTB069	1185	1191	Light responsive
GmBTB069	1170	1183	Light responsive
GmBTB069	1097	1103	Light responsive
GmBTB069	1097	1102	Abscisic acid responsive
GmBTB069	1094	1103	Light responsive
GmBTB069	1077	1083	Light responsive
GmBTB069	1061	1070	Stress responsive
GmBTB069	1042	1048	Light responsive
GmBTB069	1006	1012	Light responsive
GmBTB069	947	953	Light responsive
GmBTB069	883	889	Light responsive
GmBTB069	787	794	Gibberellin-responsive
GmBTB069	631	637	Light responsive
GmBTB069	489	497	Light responsive
GmBTB069	387	396	Stress responsive
GmBTB069	281	290	Stress responsive
GmBTB069	159	165	Light responsive
GmBTB069	109	115	Light responsive
GmBTB069	98	112	Light responsive
GmBTB069	17	23	Light responsive
GmBTB070	1338	1344	Drought-inducibility
GmBTB070	1324	1332	Seed-specific regulation
GmBTB070	1284	1291	Gibberellin-responsive
GmBTB070	1263	1272	Salicylic acid responsive
GmBTB070	814	821	Light responsive
GmBTB070	663	669	Light responsive
GmBTB070	663	672	Stress responsive
GmBTB070	564	571	Light responsive
GmBTB070	558	565	Light responsive
GmBTB070	492	498	Auxin-responsive
GmBTB070	363	371	Light responsive
GmBTB070	298	303	MeJA-responsive
GmBTB070	298	303	MeJA-responsive
GmBTB070	132	137	Abscisic acid responsive
GmBTB070	132	138	Light responsive
GmBTB070	130	139	Light responsive
GmBTB070	36	42	Drought-inducibility
GmBTB071	1428	1438	Salicylic acid responsive
GmBTB071	1359	1364	MeJA-responsive
GmBTB071	1359	1364	MeJA-responsive
GmBTB071	1167	1177	Light responsive
GmBTB071	1139	1145	Drought-inducibility
GmBTB071	987	994	Light responsive
GmBTB071	851	857	Light responsive
GmBTB071	717	723	Drought-inducibility
GmBTB071	698	704	Light responsive
GmBTB071	698	703	Abscisic acid responsive
GmBTB071	564	571	Light responsive
GmBTB071	537	547	Light responsive
GmBTB071	484	490	Light responsive
GmBTB071	459	465	Light responsive
GmBTB071	374	380	Light responsive
GmBTB071	109	117	Light responsive
GmBTB071	13	20	Gibberellin-responsive
GmBTB072	1446	1455	Stress responsive
GmBTB072	1376	1382	Low-temperature responsive
GmBTB072	1267	1280	Light responsive
GmBTB072	1264	1270	Auxin-responsive
GmBTB072	1153	1161	Light responsive
GmBTB072	1024	1030	Light responsive
GmBTB072	795	801	Light responsive
GmBTB072	461	467	Light responsive
GmBTB072	453	459	Light responsive
GmBTB072	414	420	Light responsive
GmBTB072	168	181	Light responsive
GmBTB073	1371	1381	Light responsive
GmBTB073	1243	1250	Light responsive
GmBTB073	1107	1113	Light responsive
GmBTB073	973	979	Drought-inducibility
GmBTB073	954	959	Abscisic acid responsive
GmBTB073	954	960	Light responsive
GmBTB073	820	827	Light responsive
GmBTB073	738	744	Light responsive
GmBTB073	629	635	Light responsive
GmBTB073	363	371	Light responsive
GmBTB073	316	325	Light responsive
GmBTB073	267	274	Gibberellin-responsive
GmBTB073	205	211	Low-temperature responsive
GmBTB073	35	45	Light responsive
GmBTB074	1371	1377	Light responsive
GmBTB074	1356	1362	Light responsive
GmBTB074	726	735	Salicylic acid responsive
GmBTB074	558	563	Abscisic acid responsive
GmBTB074	558	564	Light responsive
GmBTB074	301	307	Light responsive
GmBTB074	300	307	Light responsive
GmBTB074	249	255	Light responsive
GmBTB074	123	129	Light responsive
GmBTB074	110	115	Abscisic acid responsive
GmBTB074	109	115	Light responsive
GmBTB075	884	893	Light responsive
GmBTB075	871	878	Light responsive
GmBTB075	798	806	Light responsive
GmBTB075	617	626	Light responsive
GmBTB075	561	566	Abscisic acid responsive
GmBTB075	561	567	Light responsive
GmBTB075	505	514	Stress responsive
GmBTB075	311	320	Stress responsive
GmBTB076	1464	1469	Abscisic acid responsive
GmBTB076	1464	1470	Light responsive
GmBTB076	1416	1422	Light responsive
GmBTB076	1385	1394	Salicylic acid responsive
GmBTB076	1297	1303	Light responsive
GmBTB076	676	685	Stress responsive
GmBTB076	571	581	Light responsive
GmBTB076	241	248	Light responsive
GmBTB076	152	158	Light responsive
GmBTB077	1446	1452	Light responsive
GmBTB077	1269	1275	Light responsive
GmBTB077	1102	1108	Light responsive
GmBTB077	1051	1057	Light responsive
GmBTB077	998	1006	Light responsive
GmBTB077	959	965	Light responsive
GmBTB077	754	764	Salicylic acid responsive
GmBTB077	670	675	Abscisic acid responsive
GmBTB077	669	675	Light responsive
GmBTB077	669	675	Abscisic acid responsive
GmBTB077	669	675	Light responsive
GmBTB077	667	676	Abscisic acid responsive
GmBTB077	667	676	Light responsive
GmBTB077	642	647	Abscisic acid responsive
GmBTB077	641	647	Light responsive
GmBTB077	485	491	Light responsive
GmBTB077	447	455	Light responsive
GmBTB077	383	388	Abscisic acid responsive
GmBTB077	382	388	Light responsive
GmBTB077	244	250	Light responsive
GmBTB077	159	165	Light responsive
GmBTB078	1412	1417	MeJA-responsive
GmBTB078	1412	1417	MeJA-responsive
GmBTB078	1394	1400	Light responsive
GmBTB078	1325	1331	Light responsive
GmBTB078	1126	1139	Light responsive
GmBTB078	987	992	MeJA-responsive
GmBTB078	987	992	MeJA-responsive
GmBTB078	970	976	Light responsive
GmBTB078	830	836	Light responsive
GmBTB078	688	694	Light responsive
GmBTB078	565	571	Light responsive
GmBTB078	384	390	Auxin-responsive
GmBTB078	373	379	Light responsive
GmBTB078	373	378	Abscisic acid responsive
GmBTB078	231	237	Light responsive
GmBTB078	128	134	Light responsive
GmBTB078	96	103	Light responsive
GmBTB079	1399	1406	Gibberellin-responsive
GmBTB079	1391	1397	Light responsive
GmBTB079	1141	1149	Light responsive
GmBTB079	1117	1123	Light responsive
GmBTB079	1093	1099	Light responsive
GmBTB079	914	920	Light responsive
GmBTB079	654	660	Light responsive
GmBTB079	653	660	Light responsive
GmBTB079	595	601	Auxin-responsive
GmBTB079	584	590	Low-temperature responsive
GmBTB079	533	539	Light responsive
GmBTB079	495	501	Light responsive
GmBTB079	468	474	Light responsive
GmBTB079	361	367	Light responsive
GmBTB080	1379	1385	Light responsive
GmBTB080	1217	1223	Low-temperature responsive
GmBTB080	1161	1167	Light responsive
GmBTB080	1089	1095	Light responsive
GmBTB080	783	792	Light responsive
GmBTB080	766	772	Light responsive
GmBTB080	737	743	Light responsive
GmBTB080	728	734	Light responsive
GmBTB080	563	570	Light responsive
GmBTB080	492	499	Gibberellin-responsive
GmBTB080	291	296	MeJA-responsive
GmBTB080	291	296	MeJA-responsive
GmBTB080	72	81	Light responsive
GmBTB081	1442	1449	Light responsive
GmBTB081	1350	1357	Gibberellin-responsive
GmBTB081	1233	1239	Light responsive
GmBTB081	1135	1143	Light responsive
GmBTB081	1105	1111	Drought-inducibility
GmBTB081	1086	1092	Light responsive
GmBTB081	1086	1091	Abscisic acid responsive
GmBTB081	1014	1021	Light responsive
GmBTB081	935	941	Light responsive
GmBTB081	855	865	Light responsive
GmBTB081	750	763	Light responsive
GmBTB081	692	701	Light responsive
GmBTB081	575	584	Salicylic acid responsive
GmBTB081	518	527	Light responsive
GmBTB081	469	476	Gibberellin-responsive
GmBTB081	414	424	Light responsive
GmBTB081	407	413	Low-temperature responsive
GmBTB081	305	310	Abscisic acid responsive
GmBTB081	305	311	Light responsive
GmBTB081	227	234	Gibberellin-responsive
GmBTB082	1428	1434	Light responsive
GmBTB082	1304	1311	Gibberellin-responsive
GmBTB082	1248	1253	Abscisic acid responsive
GmBTB082	1247	1253	Light responsive
GmBTB082	1247	1253	Abscisic acid responsive
GmBTB082	1247	1253	Light responsive
GmBTB082	1246	1255	Light responsive
GmBTB082	1245	1254	Abscisic acid responsive
GmBTB082	1190	1197	Light responsive
GmBTB082	1140	1147	Light responsive
GmBTB082	1018	1024	Light responsive
GmBTB082	973	980	Light responsive
GmBTB082	926	932	Light responsive
GmBTB082	908	914	Light responsive
GmBTB082	885	891	Light responsive
GmBTB082	832	841	Light responsive
GmBTB082	803	810	Light responsive
GmBTB082	579	588	Light responsive
GmBTB082	539	545	Light responsive
GmBTB082	538	545	Light responsive
GmBTB082	386	395	Salicylic acid responsive
GmBTB082	296	306.5	Light responsive
GmBTB083	1421	1426	MeJA-responsive
GmBTB083	1421	1426	MeJA-responsive
GmBTB083	1406	1411	MeJA-responsive
GmBTB083	1406	1411	MeJA-responsive
GmBTB083	1374	1379	MeJA-responsive
GmBTB083	1365	1370	MeJA-responsive
GmBTB083	1112	1118	Light responsive
GmBTB083	990	996	Light responsive
GmBTB083	929	935	Light responsive
GmBTB083	726	734	Light responsive
GmBTB083	698	704	Light responsive
GmBTB083	491	498	Light responsive
GmBTB083	474	479	Abscisic acid responsive
GmBTB083	473	479	Light responsive
GmBTB083	473	479	Abscisic acid responsive
GmBTB083	473	479	Light responsive
GmBTB083	392	400	Light responsive
GmBTB083	390	398	Light responsive
GmBTB083	155	165	Light responsive
GmBTB083	16	23	Gibberellin-responsive
GmBTB083	4	12	Light responsive
GmBTB084	1449	1455	Light responsive
GmBTB084	1408	1417	Light responsive
GmBTB084	1299	1304	MeJA-responsive
GmBTB084	1299	1304	MeJA-responsive
GmBTB084	1255	1261	Light responsive
GmBTB084	1173	1179	Light responsive
GmBTB084	987	997	Light responsive
GmBTB084	773	779	Light responsive
GmBTB084	656	662	Light responsive
GmBTB084	571	577	Light responsive
GmBTB084	528	535	Light responsive
GmBTB084	401	410	Light responsive
GmBTB084	337	343	Light responsive
GmBTB084	323	331	Light responsive
GmBTB084	133	141	Light responsive
GmBTB085	1369	1375	Light responsive
GmBTB085	1196	1202	Low-temperature responsive
GmBTB085	1174	1179	Abscisic acid responsive
GmBTB085	1173	1179	Light responsive
GmBTB085	1106	1112	Auxin-responsive
GmBTB085	1085	1091	Light responsive
GmBTB085	195	201	Light responsive
GmBTB086	1363	1369	Light responsive
GmBTB086	1349	1355	Light responsive
GmBTB086	1301	1307	Light responsive
GmBTB086	1230	1236	Light responsive
GmBTB086	1230	1239	Stress responsive
GmBTB086	1218	1224	Light responsive
GmBTB086	1196	1202	Light responsive
GmBTB086	1151	1164	Light responsive
GmBTB086	1121	1127	Light responsive
GmBTB086	1055	1061	Light responsive
GmBTB086	906	912	Light responsive
GmBTB086	833	839	Light responsive
GmBTB086	728	734	Light responsive
GmBTB086	721	727	Light responsive
GmBTB086	430	436	Light responsive
GmBTB086	319	327	Light responsive
GmBTB086	308	314	Light responsive
GmBTB086	123	128	Abscisic acid responsive
GmBTB086	123	129	Light responsive
GmBTB087	1485	1491	Light responsive
GmBTB087	1475	1482	Light responsive
GmBTB087	1456	1462	Light responsive
GmBTB087	1363	1370	Gibberellin-responsive
GmBTB087	1257	1263	Light responsive
GmBTB087	1221	1227	Light responsive
GmBTB087	1154	1160	Light responsive
GmBTB087	1154	1163	Stress responsive
GmBTB087	1057	1065	Light responsive
GmBTB087	832	838	Light responsive
GmBTB087	807	815	Light responsive
GmBTB087	783	791	Light responsive
GmBTB087	497	505	Light responsive
GmBTB087	494	500	Light responsive
GmBTB087	362	368	Drought-inducibility
GmBTB087	326	332	Drought-inducibility
GmBTB087	223	232	Stress responsive
GmBTB087	208	215	Gibberellin-responsive
GmBTB087	168	175	Light responsive
GmBTB087	79	85	Light responsive
GmBTB088	1469	1475	Light responsive
GmBTB088	1439	1445	Light responsive
GmBTB088	1363	1370	Light responsive
GmBTB088	1178	1184	Light responsive
GmBTB088	1119	1125	Light responsive
GmBTB088	1043	1049	Light responsive
GmBTB088	712	720	Light responsive
GmBTB088	640	646	Light responsive
GmBTB088	639	646	Light responsive
GmBTB088	286	295	Stress responsive
GmBTB088	208	214	Light responsive
GmBTB088	165	171	Light responsive
GmBTB088	148	154	Light responsive
GmBTB089	1274	1280	Light responsive
GmBTB089	963	971	Light responsive
GmBTB089	619	625	Light responsive
GmBTB089	291	296	Abscisic acid responsive
GmBTB089	290	296	Light responsive
GmBTB089	290	296	Light responsive
GmBTB089	290	296	Abscisic acid responsive
GmBTB089	247	253	Light responsive
GmBTB090	1346	1352	Light responsive
GmBTB090	1063	1068	Abscisic acid responsive
GmBTB090	1063	1069	Light responsive
GmBTB090	1020	1026	Light responsive
GmBTB090	346	355	Light responsive
GmBTB090	333	340	Light responsive
GmBTB090	30	38	Light responsive
GmBTB091	1311	1317	Light responsive
GmBTB091	1130	1136	Light responsive
GmBTB091	1097	1103	Auxin-responsive
GmBTB091	971	977	Light responsive
GmBTB091	936	942	Light responsive
GmBTB091	886	891	MeJA-responsive
GmBTB091	886	891	MeJA-responsive
GmBTB091	734	741	Light responsive
GmBTB091	597	603	Light responsive
GmBTB091	494	504	Light responsive
GmBTB091	493	502	Light responsive
GmBTB091	341	349	Light responsive
GmBTB091	321	326	MeJA-responsive
GmBTB091	321	326	MeJA-responsive
GmBTB091	305	313	Light responsive
GmBTB091	255	265	Light responsive
GmBTB091	67	73	Light responsive
GmBTB092	1426	1431	Abscisic acid responsive
GmBTB092	1425	1431	Light responsive
GmBTB092	1425	1431	Light responsive
GmBTB092	1425	1431	Abscisic acid responsive
GmBTB092	1342	1351	Salicylic acid responsive
GmBTB092	1333	1340	Light responsive
GmBTB092	1272	1278	Light responsive
GmBTB092	1250	1257	Light responsive
GmBTB092	1194	1200	Light responsive
GmBTB092	1167	1173	Light responsive
GmBTB092	1008	1017	Salicylic acid responsive
GmBTB092	809	817	Light responsive
GmBTB092	782	790	Light responsive
GmBTB092	765	773	Light responsive
GmBTB092	673	679	Light responsive
GmBTB092	672	679	Light responsive
GmBTB092	601	607	Light responsive
GmBTB092	422	428	Light responsive
GmBTB092	404	410	Low-temperature responsive
GmBTB092	243	248	MeJA-responsive
GmBTB092	243	248	MeJA-responsive
GmBTB092	95	101	Light responsive
GmBTB092	53	62	Light responsive
GmBTB093	1409	1418	Stress responsive
GmBTB093	1254	1259	Abscisic acid responsive
GmBTB093	1253	1259	Light responsive
GmBTB093	1104	1110	Light responsive
GmBTB093	1016	1022	Low-temperature responsive
GmBTB093	909	914	Abscisic acid responsive
GmBTB093	909	915	Light responsive
GmBTB093	788	794	Light responsive
GmBTB093	784	793	Stress responsive
GmBTB093	697	705	Light responsive
GmBTB093	568	576	Light responsive
GmBTB093	462	468	Light responsive
GmBTB093	296	302	Light responsive
GmBTB093	282	288	Light responsive
GmBTB094	1222	1231	Salicylic acid responsive
GmBTB094	1056	1062	Low-temperature responsive
GmBTB094	1050	1055	Abscisic acid responsive
GmBTB094	1050	1056	Light responsive
GmBTB094	985	992	Gibberellin-responsive
GmBTB094	705	710	Abscisic acid responsive
GmBTB094	704	710	Light responsive
GmBTB094	684	693	Light responsive
GmBTB094	633	639	Low-temperature responsive
GmBTB094	576	582	Low-temperature responsive
GmBTB094	314	320	Light responsive
GmBTB094	232	240	Light responsive
GmBTB094	123	136	Light responsive
GmBTB095	1335	1341	Light responsive
GmBTB095	1329	1335	Light responsive
GmBTB095	1289	1295	Light responsive
GmBTB095	1271	1277	Light responsive
GmBTB095	1181	1187	Light responsive
GmBTB095	1154	1160	Light responsive
GmBTB095	1094	1100	Light responsive
GmBTB095	1076	1082	Light responsive
GmBTB095	995	1001	Light responsive
GmBTB095	850	856	Light responsive
GmBTB095	775	783	Light responsive
GmBTB095	726	734	Light responsive
GmBTB095	293	299	Auxin-responsive
GmBTB095	218	225	Gibberellin-responsive
GmBTB095	144	150	Light responsive
GmBTB095	104	114	Light responsive
GmBTB096	1493	1499	Light responsive
GmBTB096	1386	1392	Light responsive
GmBTB096	1374	1380	Light responsive
GmBTB096	1170	1176	Light responsive
GmBTB096	1127	1135	Light responsive
GmBTB096	978	984	Light responsive
GmBTB096	888	897	Light responsive
GmBTB096	822	827	MeJA-responsive
GmBTB096	822	827	MeJA-responsive
GmBTB096	801	806	MeJA-responsive
GmBTB096	801	806	MeJA-responsive
GmBTB096	784	790	Light responsive
GmBTB096	632	639	Light responsive
GmBTB096	374	380	Light responsive
GmBTB096	371	378	Light responsive
GmBTB096	364	370	Light responsive
GmBTB096	184	190	Light responsive
GmBTB096	146	152	Light responsive
GmBTB096	92	102	Light responsive
GmBTB097	1378	1383	MeJA-responsive
GmBTB097	1378	1383	MeJA-responsive
GmBTB097	1367	1374	Light responsive
GmBTB097	1291	1303	Gibberellin-responsive
GmBTB097	1201	1207	Light responsive
GmBTB097	1187	1200	Light responsive
GmBTB097	1153	1159	Light responsive
GmBTB097	904	910	Light responsive
GmBTB097	769	775	Light responsive
GmBTB097	559	568	Light responsive
GmBTB097	542	549	Light responsive
GmBTB097	18	24	Light responsive
GmBTB098	1413	1419	Light responsive
GmBTB098	1388	1397	Light responsive
GmBTB098	1348	1355	Gibberellin-responsive
GmBTB098	1293	1302	Salicylic acid responsive
GmBTB098	999	1005	Light responsive
GmBTB098	834	840	Light responsive
GmBTB098	564	570	Light responsive
GmBTB098	252	258	Light responsive
GmBTB098	214	220	Light responsive
GmBTB098	124	132	Light responsive
GmBTB099	1454	1460	Light responsive
GmBTB099	1444	1450	Light responsive
GmBTB099	1228	1234	Drought-inducibility
GmBTB099	1210	1217	Light responsive
GmBTB099	1174	1180	Light responsive
GmBTB099	1162	1168	Light responsive
GmBTB099	531	539	Light responsive
GmBTB099	516	524	Light responsive
GmBTB099	332	338	Light responsive
GmBTB099	208	215	Light responsive
GmBTB100	1489	1495	Light responsive
GmBTB100	1336	1344	Seed-specific regulation
GmBTB100	1258	1268	Light responsive
GmBTB100	1250	1257	Light responsive
GmBTB100	1083	1090	Gibberellin-responsive
GmBTB100	1076	1082	Light responsive
GmBTB100	1066	1072	Light responsive
GmBTB100	784	790	Light responsive
GmBTB100	625	631	Light responsive
GmBTB100	610	616	Low-temperature responsive
GmBTB100	595	601	Drought-inducibility
GmBTB100	486	494	Light responsive
GmBTB100	441	449	Light responsive
GmBTB100	411	417	Light responsive
GmBTB100	358	366	Light responsive
GmBTB100	291	296	MeJA-responsive
GmBTB100	291	296	MeJA-responsive
GmBTB100	208	214	Light responsive
GmBTB100	208	213	Abscisic acid responsive
GmBTB100	178	183	MeJA-responsive
GmBTB100	178	183	MeJA-responsive
GmBTB100	119	124	Abscisic acid responsive
GmBTB100	118	124	Light responsive
GmBTB100	91	96	MeJA-responsive
GmBTB100	91	96	MeJA-responsive
GmBTB100	70	75	Abscisic acid responsive
GmBTB100	69	75	Light responsive
GmBTB101	1406	1415	Light responsive
GmBTB101	1157	1167	Light responsive
GmBTB101	1155	1161	Light responsive
GmBTB101	1122	1132	Light responsive
GmBTB101	1057	1062	MeJA-responsive
GmBTB101	1057	1062	MeJA-responsive
GmBTB101	957	966	Light responsive
GmBTB101	933	940	Gibberellin-responsive
GmBTB101	550	555	Abscisic acid responsive
GmBTB101	549	555	Light responsive
GmBTB101	548	553	MeJA-responsive
GmBTB101	548	553	MeJA-responsive
GmBTB101	509	516	Gibberellin-responsive
GmBTB101	427	433	Drought-inducibility
GmBTB101	47	56	Salicylic acid responsive
GmBTB101	35	41	Light responsive
GmBTB101	24	38	Light responsive
GmBTB102	1443	1448	Abscisic acid responsive
GmBTB102	1443	1449	Light responsive
GmBTB102	1089	1095	Light responsive
GmBTB102	1059	1068	Stress responsive
GmBTB102	859	869	Stress responsive
GmBTB102	694	701	Light responsive
GmBTB102	450	463	Light responsive
GmBTB102	377	390	Light responsive
GmBTB102	344	352	Light responsive
GmBTB102	114	120	Light responsive
GmBTB102	110	116	Light responsive
GmBTB102	70	76	Light responsive
GmBTB102	59	68	Salicylic acid responsive
GmBTB103	1247	1253	Light responsive
GmBTB103	887	893	Light responsive
GmBTB103	795	804	Stress responsive
GmBTB103	777	785	Light responsive
GmBTB103	727	733	Light responsive
GmBTB103	575	583	Light responsive
GmBTB103	469	476	Gibberellin-responsive
GmBTB103	262	268	Light responsive
GmBTB103	261	268	Light responsive
GmBTB103	128	134	Light responsive
GmBTB103	124	130	Light responsive
GmBTB103	120	126	Light responsive
GmBTB103	116	122	Light responsive
GmBTB103	81	87	Light responsive
GmBTB103	80	87	Light responsive
GmBTB103	22	29	Light responsive
GmBTB104	1315	1324	Light responsive
GmBTB104	1297	1306	Salicylic acid responsive
GmBTB104	1275	1283	Light responsive
GmBTB104	1168	1173	Abscisic acid responsive
GmBTB104	1168	1174	Light responsive
GmBTB104	1135	1141	Low-temperature responsive
GmBTB104	1000	1006	Light responsive
GmBTB104	948	955	Gibberellin-responsive
GmBTB104	751	764	Light responsive
GmBTB104	627	633	Drought-inducibility
GmBTB104	504	510	Light responsive
GmBTB104	470	475	MeJA-responsive
GmBTB104	470	475	MeJA-responsive
GmBTB104	427	433	Light responsive
GmBTB104	326	331	Abscisic acid responsive
GmBTB104	325	333	Abscisic acid responsive
GmBTB104	325	331	Light responsive
GmBTB104	324	333	Light responsive
GmBTB104	323	332	Light responsive
GmBTB104	248	257	Light responsive
GmBTB104	205	212	Light responsive
GmBTB105	1232	1241	Stress responsive
GmBTB105	1232	1238	Light responsive
GmBTB105	1121	1130	Light responsive
GmBTB105	1038	1043	MeJA-responsive
GmBTB105	1038	1043	MeJA-responsive
GmBTB105	945	951	Light responsive
GmBTB105	804	810	Auxin-responsive
GmBTB105	716	724	Light responsive
GmBTB105	538	545	Light responsive
GmBTB105	474	484	Light responsive
GmBTB105	432	438	Light responsive
GmBTB105	382	389	Light responsive
GmBTB105	238	243	MeJA-responsive
GmBTB105	238	243	MeJA-responsive
GmBTB105	174	181	Gibberellin-responsive
GmBTB105	147	152	MeJA-responsive
GmBTB105	147	152	MeJA-responsive
GmBTB105	110	117	Gibberellin-responsive
GmBTB105	43	50	Gibberellin-responsive
GmBTB105	24	30	Light responsive
GmBTB105	13	22	Stress responsive
GmBTB106	1386	1396	Light responsive
GmBTB106	1232	1241	Stress responsive
GmBTB106	1232	1238	Light responsive
GmBTB106	1121	1130	Light responsive
GmBTB106	1038	1043	MeJA-responsive
GmBTB106	1038	1043	MeJA-responsive
GmBTB106	946	952	Light responsive
GmBTB106	805	811	Auxin-responsive
GmBTB106	717	725	Light responsive
GmBTB106	475	485	Light responsive
GmBTB106	433	439	Light responsive
GmBTB107	1381	1390	Stress responsive
GmBTB107	1381	1387	Light responsive
GmBTB107	1270	1279	Light responsive
GmBTB107	1187	1192	MeJA-responsive
GmBTB107	1187	1192	MeJA-responsive
GmBTB107	954	960	Auxin-responsive
GmBTB107	866	874	Light responsive
GmBTB107	624	634	Light responsive
GmBTB107	582	588	Light responsive
GmBTB107	314	319	MeJA-responsive
GmBTB107	314	319	MeJA-responsive
GmBTB107	250	257	Gibberellin-responsive
GmBTB107	223	228	MeJA-responsive
GmBTB107	223	228	MeJA-responsive
GmBTB107	186	193	Gibberellin-responsive
GmBTB107	119	126	Gibberellin-responsive
GmBTB107	100	106	Light responsive
GmBTB107	89	98	Stress responsive
GmBTB108	1370	1380	Light responsive
GmBTB108	1267	1276	Salicylic acid responsive
GmBTB108	1215	1224	Stress responsive
GmBTB108	1215	1221	Light responsive
GmBTB108	1104	1113	Light responsive
GmBTB108	1021	1026	MeJA-responsive
GmBTB108	1021	1026	MeJA-responsive
GmBTB108	700	708	Light responsive
GmBTB108	416	422	Light responsive
GmBTB108	143	150	Gibberellin-responsive
GmBTB108	30	35	MeJA-responsive
GmBTB108	30	35	MeJA-responsive
GmBTB109	1321	1327	Auxin-responsive
GmBTB109	1273	1283	Light responsive
GmBTB109	1172	1181	Salicylic acid responsive
GmBTB109	1120	1129	Stress responsive
GmBTB109	1120	1126	Light responsive
GmBTB109	1009	1018	Light responsive
GmBTB109	926	931	MeJA-responsive
GmBTB109	926	931	MeJA-responsive
GmBTB109	695	704	Salicylic acid responsive
GmBTB109	605	613	Light responsive
GmBTB109	324	329	Abscisic acid responsive
GmBTB109	323	329	Light responsive
GmBTB109	46	53	Gibberellin-responsive
GmBTB110	1330	1343	Light responsive
GmBTB110	1326	1332	Light responsive
GmBTB110	1256	1262	Light responsive
GmBTB110	1252	1258	Light responsive
GmBTB110	1221	1227	Light responsive
GmBTB110	1207	1213	Light responsive
GmBTB110	1196	1202	Light responsive
GmBTB110	721	728	Light responsive
GmBTB110	534	540	Light responsive
GmBTB110	393	399	Light responsive
GmBTB110	347	353	Light responsive
GmBTB110	183	189	Light responsive
GmBTB110	183	192	Stress responsive
GmBTB110	41	50	Light responsive
GmBTB111	1207	1215	Light responsive
GmBTB111	1115	1122	Gibberellin-responsive
GmBTB111	997	1005	Light responsive
GmBTB111	994	1002	Light responsive
GmBTB111	902	909	Gibberellin-responsive
GmBTB111	313	319	Light responsive
GmBTB111	211	217	Light responsive
GmBTB111	210	223	Light responsive
GmBTB111	86	95	Light responsive
GmBTB111	82	89	Light responsive
GmBTB112	1458	1465	Gibberellin-responsive
GmBTB112	1435	1444	Salicylic acid responsive
GmBTB112	1428	1437.5	Light responsive
GmBTB112	1372	1379	Auxin-responsive
GmBTB112	1282	1288	Light responsive
GmBTB112	1230	1236	Light responsive
GmBTB112	906	912	Light responsive
GmBTB112	880	886	Light responsive
GmBTB112	791	796	MeJA-responsive
GmBTB112	791	796	MeJA-responsive
GmBTB112	775	781	Light responsive
GmBTB112	756	764	Light responsive
GmBTB112	729	735	Light responsive
GmBTB112	316	322	Light responsive
GmBTB112	191	197	Light responsive
GmBTB112	34	41	Light responsive
GmBTB112	32	38	Light responsive
GmBTB112	31	38	Light responsive
GmBTB113	1163	1170	Light responsive
GmBTB113	768	774	Light responsive
GmBTB113	497	505	Light responsive
GmBTB113	449	455	Light responsive
GmBTB113	208	214	Light responsive
GmBTB114	1276	1282	Light responsive
GmBTB114	1272	1278	Low-temperature responsive
GmBTB114	1151	1157	Light responsive
GmBTB114	852	859	Gibberellin-responsive
GmBTB114	815	823	Light responsive
GmBTB114	750	757	Abscisic acid responsive
GmBTB114	327	336	Light responsive
GmBTB115	1392	1405	Light responsive
GmBTB115	1172	1178	Low-temperature responsive
GmBTB115	1031	1037	Light responsive
GmBTB115	1011	1024	Light responsive
GmBTB115	950	959	Light responsive
GmBTB115	801	809	Light responsive
GmBTB115	792	798	Auxin-responsive
GmBTB115	677	683	Light responsive
GmBTB115	662	668	Light responsive
GmBTB115	662	667	Abscisic acid responsive
GmBTB115	593	599	Light responsive
GmBTB115	505	512	Light responsive
GmBTB115	458	464	Light responsive
GmBTB115	188	193	Abscisic acid responsive
GmBTB115	187	193	Light responsive
GmBTB115	187	193	Abscisic acid responsive
GmBTB115	187	193	Light responsive
GmBTB116	1305	1314	Stress responsive
GmBTB116	1101	1107	Light responsive
GmBTB116	1002	1011	Light responsive
GmBTB116	999	1006	Gibberellin-responsive
GmBTB116	916	922	Drought-inducibility
GmBTB116	886	895	Salicylic acid responsive
GmBTB116	696	702	Light responsive
GmBTB116	457	463	Drought-inducibility
GmBTB116	280	290	Light responsive
GmBTB116	256	264	Light responsive
GmBTB116	250	256	Light responsive
GmBTB116	237	244	Gibberellin-responsive
GmBTB116	54	61	Gibberellin-responsive
GmBTB116	28	37	Stress responsive
GmBTB117	1487	1492	MeJA-responsive
GmBTB117	1469	1475	Light responsive
GmBTB117	1420	1426	Low-temperature responsive
GmBTB117	1122	1128	Light responsive
GmBTB117	739	744	Abscisic acid responsive
GmBTB117	738	744	Light responsive
GmBTB117	684	689	Abscisic acid responsive
GmBTB117	683	689	Light responsive
GmBTB117	682	687	MeJA-responsive
GmBTB117	682	687	MeJA-responsive
GmBTB117	645	650	Abscisic acid responsive
GmBTB117	644	650	Light responsive
GmBTB117	641	647	Auxin-responsive
GmBTB117	320	326	Light responsive
GmBTB117	319	326	Light responsive
GmBTB117	77	84	Light responsive
GmBTB117	68	74	Light responsive
GmBTB117	61	70	Light responsive
GmBTB118	1261	1267	Light responsive
GmBTB118	1167	1173	Light responsive
GmBTB118	864	871	Light responsive
GmBTB118	826	834	Light responsive
GmBTB118	727	732	MeJA-responsive
GmBTB118	727	732	MeJA-responsive
GmBTB118	678	684	Light responsive
GmBTB118	510	521	Light responsive
GmBTB118	452	463	Light responsive
GmBTB118	451	456	Abscisic acid responsive
GmBTB118	451	457	Light responsive
GmBTB118	412	417	MeJA-responsive
GmBTB118	412	417	MeJA-responsive
GmBTB118	327	334	Light responsive
GmBTB118	295	304	Stress responsive
GmBTB118	174	181	Light responsive
GmBTB119	1412	1420	Light responsive
GmBTB119	1358	1369	Auxin-responsive
GmBTB119	1294	1300	Light responsive
GmBTB119	930	938	Light responsive
GmBTB119	622	628	Auxin-responsive
GmBTB119	431	438	Gibberellin-responsive
GmBTB119	260	269	Light responsive
GmBTB119	187	193	Drought-inducibility
GmBTB119	43	48	MeJA-responsive
GmBTB119	43	48	MeJA-responsive
GmBTB120	1232	1241	Salicylic acid responsive
GmBTB120	1180	1186	Light responsive
GmBTB120	1180	1189	Stress responsive
GmBTB120	1069	1078	Light responsive
GmBTB120	755	764	Salicylic acid responsive
GmBTB120	665	673	Light responsive
GmBTB120	109	116	Gibberellin-responsive
GmBTB120	11	18	Gibberellin-responsive
GmBTB121	1467	1477	Light responsive
GmBTB121	1314	1323	Stress responsive
GmBTB121	1314	1320	Light responsive
GmBTB121	1203	1212	Light responsive
GmBTB121	1120	1125	MeJA-responsive
GmBTB121	1120	1125	MeJA-responsive
GmBTB121	1028	1034	Light responsive
GmBTB121	887	893	Auxin-responsive
GmBTB121	799	807	Light responsive
GmBTB121	557	567	Light responsive
GmBTB121	516	522	Light responsive
GmBTB121	248	253	MeJA-responsive
GmBTB121	248	253	MeJA-responsive
GmBTB121	184	191	Gibberellin-responsive
GmBTB121	157	162	MeJA-responsive
GmBTB121	157	162	MeJA-responsive
GmBTB121	120	127	Gibberellin-responsive
GmBTB121	53	60	Gibberellin-responsive
GmBTB121	34	40	Light responsive
GmBTB121	23	32	Stress responsive
GmBTB122	1380	1390	Light responsive
GmBTB122	1226	1235	Stress responsive
GmBTB122	1226	1232	Light responsive
GmBTB122	1031	1036	MeJA-responsive
GmBTB122	1031	1036	MeJA-responsive
GmBTB122	798	804	Auxin-responsive
GmBTB122	425	431	Light responsive
GmBTB122	317	322	Abscisic acid responsive
GmBTB122	316	322	Light responsive
GmBTB122	313	325	Light responsive
GmBTB122	155	162	Gibberellin-responsive
GmBTB122	42	47	MeJA-responsive
