# Supplementary material for: Genome-wide identification, structural and gene expression analysis of BTB gene family in soybean
Source: BMC Plant Biol. 2024 Jul 11;24:663. doi: 10.1186/s12870-024-05365-1 (PMC11238345; doi:10.1186/s12870-024-05365-1)
Supplement: Supplementary file 5 — Supplementary Material 5 [file 12870_2024_5365_MOESM5_ESM.xlsx]

## Sheet: Table S5
Table S5: The GmBTB gene expression profile in different tissue
Gene Name	root.standard	lateral_root.standard	root_tip.standard	flower.open	flower.unopen	stem.standard	leaf.standard	shoot_tip.standard
GmBTB001	0.014	0.339	0.189	2.853	3.178	4.218	3.975	2.989
GmBTB002	0	0	0	3.657	3.597	0	0.079	0.253
GmBTB003	0.623	0.822	0.709	2.446	1.358	1.741	2.901	2.376
GmBTB004	3.299	3.35	3.485	3.767	3.819	2.773	3.196	3.65
GmBTB005	1.664	3.118	2.761	3.884	4.501	3.391	4.272	3.666
GmBTB006	2.558	4.058	4.009	3.946	3.309	3.941	3.362	4.127
GmBTB007	6.799	4.527	4.238	5.015	5.169	5.304	4.695	4.584
GmBTB008	0.957	3.032	1.966	2.22	1.946	1.39	1.64	1.066
GmBTB009	0.106	0.019	0.143	0.588	0.752	0.704	0.116	0.505
GmBTB010	2.895	2.284	2.104	2.813	3.163	2.948	2.297	3.033
GmBTB011	0.341	0.079	0.037	3.371	4.93	2.143	2.096	1.759
GmBTB012	3.572	3.509	3.296	3.895	3.714	3.739	3.939	3.81
GmBTB013	4.85	3.348	1.851	3.837	4.271	3.571	4.139	4.002
GmBTB014	0.286	1.787	1.799	0.023	0.062	0	0	0.011
GmBTB015	1.126	2.017	1.564	1.19	2.224	2.452	1.531	3.088
GmBTB016	0.276	1.029	1.216	2.336	2.542	1.623	0.444	2.757
GmBTB017	4.153	3.429	3.251	4.089	4.231	3.825	4.125	4.054
GmBTB018	0.635	2.786	2.903	1.65	1.903	1.517	3.488	3.561
GmBTB019	0.884	3.458	3.873	1.116	1.114	2.164	2.759	0.875
GmBTB020	4.181	4.067	4.299	4.694	4.588	4.086	4.211	4.545
GmBTB021	0.774	3.055	3.111	2.526	1.715	2.219	2.804	3.754
GmBTB022	3.129	0.489	0.884	1.019	2.414	0.24	0.195	0.178
GmBTB023	2.983	3.617	3.782	3.318	3.298	3.127	3.858	3.818
GmBTB024	2.278	4.365	3.519	4.513	6.174	4.26	2.952	3.368
GmBTB025	6.179	4.654	4.088	4.234	5.133	4.845	4.806	4.255
GmBTB026	1.92	2.317	2.153	2.146	1.962	2.399	1.911	2.182
GmBTB027	0.736	0.957	0.753	1.385	1.4	3.302	0.72	1.249
GmBTB028	1.966	3.352	3.655	3.433	3.162	2.989	3.209	3.441
GmBTB029	0.574	3.048	3.556	3.116	4.614	2.095	3.252	4.704
GmBTB030	0.088	0.553	0.456	0.593	0.692	1.096	1.754	1.055
GmBTB031	6.581	4.337	2.888	4.388	4.74	4.57	3.472	2.954
GmBTB032	2.995	3.394	3.158	3.979	3.527	2.149	2.433	3.684
GmBTB033	0.154	1.323	1.185	1.866	1.911	2.07	2.11	3.916
GmBTB034	3.511	3.675	2.657	3.522	3.581	3.929	2.854	3.278
GmBTB035	3.938	3.179	3.16	3.087	3.422	4.031	3.443	3.457
GmBTB036	0.831	2.668	1.639	3.059	2.928	1.446	3.902	3.631
GmBTB037	2.936	3.768	3.703	3.617	3.571	3.361	3.673	4.137
GmBTB038	1.052	0.795	1.074	2.522	1.668	2.318	1.116	1.778
GmBTB039	2.864	3.643	3.407	3.678	3.455	3.305	3.206	3.541
GmBTB040	6.51	4.181	2.691	2.969	2.861	4.423	3.218	2.396
GmBTB041	1.995	3.594	3.822	4.258	4.152	3.193	3.31	4.212
GmBTB042	1.85	1.742	1.383	1.14	1.13	2.482	0.394	1.304
GmBTB043	5.899	3.486	3.209	3.868	4.439	3.596	3.181	3.149
GmBTB044	0.014	0.058	0.009	2.947	2.585	1.617	3.274	2.613
GmBTB045	1.751	2.025	2.031	2.912	2.729	1.959	2.583	2.766
GmBTB046	2.774	3.517	2.462	3.213	3.4	3.221	2.927	2.749
GmBTB047	7.326	4.977	3.954	4.421	4.524	5.576	4.525	4.541
GmBTB048	2.567	4.129	4.173	3.485	4.363	4.056	4.225	4.146
GmBTB049	0.659	2.153	2.243	2.747	2.527	2.637	1.75	3.957
GmBTB050	1.433	2.539	1.736	3.01	2.813	2.91	1.992	0.946
GmBTB051	7.716	4.869	4.697	5.234	4.861	5.394	5.068	4.863
GmBTB052	2.101	3.268	3.155	3.147	3.788	4.144	2.71	3.791
GmBTB053	0.124	0.166	0.475	0.563	1.52	0.424	0.089	0.263
GmBTB054	0	0.017	0	0.047	0.052	0	0.361	0.081
GmBTB055	0	0	0	1.183	2.882	0	0.066	0.061
GmBTB056	3.681	4.128	4.181	4.35	4.668	4.666	4.641	4.982
GmBTB057	1.18	4.601	4.929	1.153	1.066	2.094	1.892	3.158
GmBTB058	3.866	4.068	4.441	4.832	4.898	3.83	4.146	4.652
GmBTB059	5.605	2.727	1.756	3.836	3.715	3.879	3.005	3.069
GmBTB060	1.503	0.296	0.337	2.037	2.809	2.807	2.906	2.367
GmBTB061	0	0	0.072	3.143	2.591	2.089	2.906	3.191
GmBTB062	0.761	0.975	0.958	0.794	0.626	1.055	0.889	0.787
GmBTB063	0.985	3.755	3.062	2.302	2.296	1.268	0.713	1.401
GmBTB064	0.985	1.584	0.234	6.03	4.713	4.251	3.422	3.169
GmBTB065	5.15	4.267	3.83	5.045	4.666	4.179	4.306	4.699
GmBTB066	1.773	4.603	3.247	0.867	0.56	3.562	0.704	2.854
GmBTB067	1.53	3.005	1.316	2.18	2.33	2.189	3.554	3.163
GmBTB068	3.192	3.91	3.546	3.897	4.016	4.048	3.648	4.152
GmBTB069	0	0	0.017	0.631	1.671	0.048	0.076	0.076
GmBTB070	0.02	0.181	0.029	0.303	1.307	0.064	0.099	0.034
GmBTB071	0.658	2.085	2.323	1.415	2.101	2.823	2.679	1.736
GmBTB072	1.9	2.129	1.293	2.29	1.961	3.077	2.669	2.254
GmBTB073	0.094	0.849	1.428	0.989	2.198	1.251	2.664	1.657
GmBTB074	0.265	2.062	2.286	0.03	0.021	0	0.014	0
GmBTB075	4.059	1.542	1.114	3.537	4.152	3.024	1.463	2.626
GmBTB076	3.689	3.341	3.27	2.925	2.816	2.823	3.238	2.973
GmBTB077	1.967	1.507	1.351	3.704	3.511	3.628	5.141	4.986
GmBTB078	2.377	3.075	2.645	3.703	3.469	2.954	2.716	3.557
GmBTB079	4.411	0.717	0.289	4.241	3.68	3.489	5.223	3.522
GmBTB080	4.329	4.432	4.792	6.859	6.695	5.644	6.78	6.352
GmBTB081	1.02	1.573	1.594	2.754	4.055	3.595	2.921	1.858
GmBTB082	1.072	0.455	0.179	0.895	0.754	2.405	0.292	1.706
GmBTB083	5.708	5.054	3.966	4.446	4.364	4.757	4.205	4.485
GmBTB084	2.494	3.886	3.952	3.513	4.09	4.017	3.994	4.005
GmBTB085	2.112	2.684	2.684	3.449	3.512	2.136	2.624	3.044
GmBTB086	4.625	3.828	3.637	3.781	3.387	3.794	4.156	4.148
GmBTB087	4.473	5.014	5.04	4.806	4.884	4.656	4.592	5.083
GmBTB088	0	0	0.014	0.037	0.041	0.017	0	0.084
GmBTB089	2.77	2.576	2.521	3.293	3.436	3.211	3.916	3.927
GmBTB090	2.178	3.429	3.485	3.429	3.668	3.107	2.869	3.395
GmBTB091	4.63	1.852	0.931	2.238	1.532	2.193	1.505	1.241
GmBTB092	8.41	3.594	2.584	5.688	5.054	6.429	5.08	3.472
GmBTB093	0.157	0.354	0.408	2.756	4.139	1.163	3.869	3.633
GmBTB094	0.629	4.106	4.731	3.496	3.828	3.013	2.622	4.618
GmBTB095	2.398	3.167	3.633	3.071	3.524	2.752	3.097	3.14
GmBTB096	1.037	0.833	0.36	1.249	1.469	2.229	0.581	0.742
GmBTB097	1.069	1.465	0.83	2.803	4.145	2.964	4.806	4.612
GmBTB098	2.011	5.011	3.058	0.587	1.53	3.311	0.869	1.906
GmBTB099	4.604	3.764	3.597	4.694	4.235	3.815	4.252	4.337
GmBTB100	1.382	2.371	0.674	1.638	1.868	0.559	1.339	0.25
GmBTB101	1.818	4.673	3.996	0.923	0.614	2.894	1.405	2.086
GmBTB102	2.702	3.855	2.117	4.143	3.116	4.044	3.139	2.879
GmBTB103	0.479	0.662	0.714	1.811	1.988	2.783	1.339	2.655
GmBTB104	0.778	1.205	1.014	2.467	2.383	1.803	1.808	3.383
GmBTB105	0	0	0	0	0	0	0	0
GmBTB106	0	0	0	0	0	0	0	0
GmBTB107	0	0	0	0	0	0	0	0
GmBTB108	0	0	0	0	0	0	0	0
GmBTB109	0	0	0	0	0	0	0	0
GmBTB110	4.248	3.835	3.732	5.083	4.61	4.003	4.32	4.438
GmBTB111	4.997	4.669	4.292	4.968	4.578	4.512	4.871	4.911
GmBTB112	0.715	2.905	2.863	1.792	1.538	1.84	2.981	3.435
GmBTB113	0.377	0.609	0.225	0.257	0.441	0.307	0.838	0.392
GmBTB114	3.752	3.451	3.589	3.796	3.99	3.437	3.336	4.028
GmBTB115	2.29	2.174	2.083	2.521	2.543	2.165	2.613	2.719
GmBTB116	2.863	5.305	5.59	2.627	2.302	1.285	2.004	3.716
GmBTB117	3.566	3.628	3.545	3.565	3.893	3.805	4.142	4.561
GmBTB118	0	0.014	0.01	0.866	2.245	0	0.016	0.295
GmBTB119	0	0	0.019	0	0.029	0	1.478	0.026
GmBTB120	0	0	0	0	0	0	0	0
GmBTB121	0	0	0	0	0	0	0	0
GmBTB122	0	0	0	0	0	0	0	0
